# Supplementary material for: Factors that influence vaccination decision-making among pregnant women: A systematic review and meta-analysis
Source: PLoS One. 2020 Jul 9;15(7):e0234827. doi: 10.1371/journal.pone.0234827 (PMC7347125; doi:10.1371/journal.pone.0234827)
Supplement: S1 Dataset — (XLSX) [file pone.0234827.s001.xlsx]

## Sheet: Contents to Data Set
Contents
	All sheets indicate which vaccines are analysed in each study
Worksheet	Factor/Belief	Outcome
1	Awareness & Information	Primary - vaccination status (vaccinated/ unvaccianted)
2	Disease Severity	Primary - vaccination status (vaccinated/ unvaccianted)
3	Disease Susceptibility	Primary - vaccination status (vaccinated/ unvaccianted)
4	Vaccine Side Effects	Primary - vaccination status (vaccinated/ unvaccianted)
5	Vaccine Harm	Primary - vaccination status (vaccinated/ unvaccianted)
6	Benefits of vaccines	Primary - vaccination status (vaccinated/ unvaccianted)
7	Heathcare Worker Recommendation	Primary - vaccination status (vaccinated/ unvaccianted)
8	History of previous vaccination	Primary - vaccination status (vaccinated/ unvaccianted)
9	Awareness & Information	Secondary - Intention to vaccinate
10	Disease Severity	Secondary - Intention to vaccinate
11	Disease Susceptibility	Secondary - Intention to vaccinate
12	Vaccine Side Effects	Secondary - Intention to vaccinate
13	Vaccine Harm	Secondary - Intention to vaccinate
14	Benefits of vaccines	Secondary - Intention to vaccinate
15	Heathcare Worker Recommendation	Secondary - Intention to vaccinate
16	History of previous vaccination	Secondary - Intention to vaccinate

## Sheet: Awareness&Inform- outcome vacci
Awareness and Information - Outcome Vaccination Status (primary outcome)
STUDY	or	adjusted	lci	uci	e1d1	e1d0	e0d1	e0d0	num_participants	num_respondents	year_published	year_conducted	country	eligible_score	high_score	qualitative	vaccine	contacted author	exposure_name	comparison_group	indicator
ABASI, E., 2015.	.	.	.	.	.	.	.	.	.	.	.	.	.	1	0	0	.	.	.	.	.
AGRICOLA, E., 2016	.	.	.	.	.	.	.	.	.	.	.	.	.	1	1	0	.	.	.	.	.
ARRIOLA, C. S., 2018.	.	.	.	.	.	.	.	.	.	.	.	.	.	1	1	0	.	.	.	.	.
ASHFAQ, U., 2017.	.	.	.	.	.	.	.	.	.	.	.	.	.	0	0	0	.	.	.	.	.
BARRETT, T., 2018.	.	.	.	.	103	44	5	42	198	194	2018	2016	Ireland	1	1	0	S.Flu	.	Received info on vax this pregnancy	no/yes	general
BEIGI, R. H., 2009.	.	.	.	.	.	.	.	.	.	.	.	.	.	1	0	0	.	.	.	.	.
BEN NATAN, M., 2017.	.	.	.	.	.	.	.	.	.	.	.	.	.	1	0	0	.	.	.	.	.
BETTINGER, J. A., 2016.	.	.	.	.	.	.	.	.	.	.	.	.	.	0	0	0	.	.	.	.	.
BLANCHARD-ROHNER, G., 2012.	.	.	.	.	37	88	10	125	261	260	2012	2011	Switzerland	1	1	0	S.Flu	.	Informed of vax recommendations during preg	no/yes	policy
BODEKER, B., 2014.	.	.	.	.	.	.	.	.	.	.	.	.	.	1	1	0	.	.	.	.	.
BOEDEKER, B., 2015.	8.0	1	3.35	19.12	.	.	.	.	838	.	2015	2012 - 14	Germany	1	0	0	S.Flu	.	Knowledge of vax recommendations	no/yes	general
CAMPBELL, H., 2015.	.	.	.	.	.	.	.	.	.	.	.	.	.	1	0	0	.	.	.	.	.
CASSADY, D., 2012.	.	.	.	.	.	.	.	.	.	.	.	.	.	1	0	1	.	.	.	.	.
CASTRO-SANCHEZ, E., 2018.	.	.	.	.	.	.	.	.	.	.	.	.	.	1	1	0	.	.	.	.	.
CELIKEL, A., 2014.	.	.	.	.	.	.	.	.	.	.	.	.	.	1	0	0	.	.	.	.	.
CHAMBERLAIN, A. T., 2016a.	.	.	.	.	.	.	.	.	.	.	.	.	.	1	1	0	.	.	.	.	.
CHAMBERLAIN, A. T., 2015.	.	.	.	.	.	.	.	.	.	.	.	.	.	1	1	0	.	.	.	.	.
COLLINS, J., 2014	.	.	.	.	.	.	.	.	.	.	.	.	.	1	0	1	.	.	.	.	.
D'ALESSANDRO, A., 2018.	.	.	.	.	.	.	.	.	.	.	.	.	.	1	1	0	.	.	.	.	.
DEMPSEY, A. F., 2016.	.	.	.	.	.	.	.	.	.	.	.	.	.	1	0	0	.	.	.	.	.
DING, H., 2011.	.	.	.	.	.	.	.	.	.	.	.	.	.	1	0	0	.	.	.	.	.
DITSUNGNOEN, D., 2016.	.	.	.	.	.	.	.	.	.	.	.	.	.	1	1	0	.	.	.	.	.
DLUGACZ, Y., 2012.	.	.	.	.	.	.	.	.	.	.	.	.	.	1	0	0	.	.	.	.	.
DONALDSON, B., 2015.	.	.	.	.	.	.	.	.	.	.	.	.	.	1	0	0	.	.	.	.	.
DREES, M., . 2012.	.	.	.	.	.	.	.	.	.	.	.	.	.	1	1	0	.	.	.	.	.
DREES, M., 2013.	.	.	.	.	.	.	.	.	.	.	.	.	.	1	1	0	.	.	.	.	.
EDMONDS, B. M. T., 2011.	.	.	.	.	.	.	.	.	.	.	.	.	.	1	1	0	.	.	.	.	.
EPPES, C., 2013.	.	.	.	.	51	13	8	13	88	85	2013	2009 - 10	USA	1	0	0	S.Flu	.	All preg women should get flu shot	no/yes	policy
FABRY, P., 2011.	.	.	.	.	.	.	.	.	.	.	.	.	.	1	1	0	.	.	.	.	.
FISHER, B. M., 2011.	.	.	.	.	.	.	.	.	.	.	.	.	.	0	0	0	.	.	.	.	.
FLEMING, J. A., 2018.	.	.	.	.	.	.	.	.	.	.	.	.	.	0	0	0	.	.	.	.	.
FRIDMAN, D., 2011.	.	.	.	.	.	.	.	.	.	.	.	.	.	1	1	0	.	.	.	.	.
GAUDELUS, J., 2016.	.	.	.	.	.	.	.	.	.	.	.	.	.	1	0	0	.	.	.	.	.
GAULD, N. J., 2016.	.	.	.	.	.	.	.	.	.	.	.	.	.	1	0	1	.	.	.	.	.
GOLDFARB, I., 2011.	.	.	.	.	.	.	.	.	.	.	.	.	.	0	0	0	.	.	.	.	.
GORMAN, J. R., 2012.	.	.	.	.	.	.	.	.	.	.	.	.	.	1	0	0	.	.	.	.	.
GUL, R., BIBI, S., 2016.	.	.	.	.	.	.	.	.	.	.	.	.	.	0	0	0	.	.	.	.	.
HALLISSEY, R., 2018.	.	.	.	.	.	.	.	.	.	.	.	.	.	0	0	0	.	.	.	.	.
HALPERIN, B. A., 2014.	.	.	.	.	.	.	.	.	.	.	.	.	.	1	1	0	.	.	.	.	.
HASNAIN, S. & SHEIKH, N. H. 2007.	.	.	.	.	.	.	.	.	.	.	.	.	.	1	0	0	.	.	.	.	.
HASSAN, A. M., 2016.	.	.	.	.	.	.	.	.	.	.	.	.	.	0	0	0	.	.	.	.	.
HAYLES, 2015 .	.	.	.	.	.	.	.	.	.	.	.	.	.	1	0	0	.	.	.	.	.
HEALY, C. M., 2015b.	.	.	.	.	.	.	.	.	.	.	.	.	.	1	0	0	.	.	.	.	.
HENNINGER, M. L., 2015.	.	.	.	.	672	344	29	60	1105	1105	2015	2010 - 11	USA	1	1	0	S.Flu	.	Received all the info I need to decide on flu short	Neutral or strongly disagree or disagree/Agree or strongly agree	informed
HENNINGER, M., 2013.	.	.	.	.	192	225	60	75	552	552	2013	2010 - 11	USA	1	1	0	S.Flu	.	Have received all information to decide on vaccinating	Neutral or strongly disagree or disagree/Agree or strongly agree	informed
HILL, L., 2018.	.	.	.	.	.	.	.	.	.	.	.	.	.	0	0	0	.	.	.	.	.
HONARVAR, B., 2012.	.	.	.	.	.	.	.	.	.	.	.	.	.	1	0	0	.	.	.	.	.
HU, Y., WANG, Y., 2017	.	.	.	.	.	.	.	.	.	.	.	.	.	1	1	0	.	.	.	.	.
JADOON, A., 2016.	.	.	.	.	.	.	.	.	.	.	.	.	.	0	0	0	.	.	.	.	.
KANG, H., 2015.	.	.	.	.	.	.	.	.	.	.	.	.	.	1	0	0	.	.	.	.	.
KAY, M. K., 2012. 2009	.	.	.	.	.	.	.	.	.	.	.	.	.	1	0	0	.	.	.	.	.
KFOURI, R. D. A. & RICHTMANN, R. 2013.	.	.	.	.	.	.	.	.	.	.	.	.	.	0	0	0	.	.	.	.	.
KHAN, A. A., 2015.	.	.	.	.	.	.	.	.	.	.	.	.	.	1	0	0	.	.	.	.	.
KHARBANDA, E. O., 2011.	.	.	.	.	.	.	.	.	.	.	.	.	.	1	0	1	.	.	.	.	.
KOUASSI, D. P., 2012.	.	.	.	.	.	.	.	.	.	.	.	.	.	1	1	0	.	.	.	.	.
KOUL, P. A., 2014.	.	.	.	.	.	.	.	.	.	.	.	.	.	0	0	0	.	.	.	.	.
KRISHNASWAMY, S., 2018.	0.7	1	0.2	2.2	.	.	.	.	537	537	2018	2016	Australia	1	0	0	Pertussis	.	Heard of dTpa vax	no/yes	general
KRISHNASWAMY, S., 2018.	3.1	1	0.2	79.4	.	.	.	.	537	537	2018	2016	Australia	1	0	0	S.Flu	.	Heard of Flu vax	no/yes	general
KRISS, J. L., 2018.	.	.	.	.	.	.	.	.	.	.	.	.	.	1	1	0	.	.	.	.	.
LARSON WILLIAMS, A., 2018.	.	.	.	.	.	.	.	.	.	.	.	.	.	1	0	1	.	.	.	.	.
LAU, J. T. F., 2010.	.	.	.	.	.	.	.	.	.	.	.	.	.	1	1	0	.	.	.	.	.
LOHINIVA, A.-L., 2014.	.	.	.	.	.	.	.	.	.	.	.	.	.	1	0	1	.	.	.	.	.
LOHM, D., 2014.	.	.	.	.	.	.	.	.	.	.	.	.	.	1	0	1	.	.	.	.	.
LOTTER, K., 2018.	.	.	.	.	.	.	.	.	.	.	.	.	.	1	1	0	.	.	.	.	.
LOUBET, P., 2016.	.	.	.	.	.	.	.	.	.	.	.	.	.	1	1	0	.	.	.	.	.
LYNCH, M. M., 2012.	.	.	.	.	.	.	.	.	.	.	.	.	.	1	0	1	.	.	.	.	.
MACDOUGALL, D. M., 2016.	.	.	.	.	.	.	.	.	.	.	.	.	.	1	0	0	.	.	.	.	.
MAHER, L., 2013.	1.69	1	0.88	3.23	.	.	.	.	462	462	2013	2012	Australia	1	1	0	S.Flu	.	Saw information about vax when preg	no/yes	general
MAHER, L., 2013.	6.00	0	3.71	9.68	.	.	.	.	462	462	2013	2012	Australia	1	1	0	S.Flu	.	Had enough information to make decision about vax	no/yes	informed
MAISA, A., 2018.	.	.	.	.	.	.	.	.	.	.	.	.	.	1	0	1	.	.	.	.	.
MAK, 2015.	.	.	.	.	.	.	.	.	.	.	.	.	.	1	1	0	.	.	.	.	.
MAK, D. B., 2018.	.	.	.	.	.	.	.	.	.	.	.	.	.	1	1	0	.	.	.	.	.
MARSH, H., 2014.	.	.	.	.	.	.	.	.	.	.	.	.	.	1	0	1	.	.	.	.	.
MAURICI, M., 2016.	.	.	.	.	.	.	.	.	.	.	.	.	.	0	0	0	.	.	.	.	.
MAYET, A. Y., 2017.	.	.	.	.	.	.	.	.	.	.	.	.	.	1	1	0	.	1	.	.	.
MCCARTHY, E. A., 2012.	.	.	.	.	.	.	.	.	.	.	.	.	.	1	0	0	.	.	.	.	.
MCCARTHY, E. A., 2015a.	.	.	.	.	.	.	.	.	.	.	.	.	.	1	0	0	.	.	.	.	.
MCQUAID, F., 2016c.	.	.	.	.	.	.	.	.	.	.	.	.	.	1	0	1	.	.	.	.	.
MCQUAID, F., 2018.	.	.	.	.	.	.	.	.	.	.	.	.	.	1	0	0	.	.	.	.	.
MEHARRY, P., 2013.	.	.	.	.	.	.	.	.	.	.	.	.	.	1	0	1	.	.	.	.	.
MOHAMMED, H., 2018.	4.43	1	1.61	12.23	.	.	.	.	180	180	2018	2014 - 16	Australia	1	1	0	Pertussis	.	Awareness of maternal vax recommendation	no/yes	policy
NAPOLITANO, F., 2017.	.	.	.	.	.	.	.	.	.	.	.	.	.	1	1	0	.	.	.	.	.
O'GRADY, 2015.	.	.	.	.	.	.	.	.	.	.	.	.	.	0	0	0	.	.	.	.	.
O'SHEA, A., 2018.	.	.	.	.	.	.	.	.	.	.	.	.	.	1	0	1	.	.	.	.	.
OZER, A., 2010.	.	.	.	.	.	.	.	.	.	.	.	.	.	1	0	0	.	.	.	.	.
PUCHALSKI, S. 2014.	.	.	.	.	.	.	.	.	.	.	.	.	.	1	0	0	.	.	.	.	.
REGAN, A. K., 2016.	.	.	.	.	.	.	.	.	.	.	.	.	.	1	1	0	.	.	.	.	.
RICHUN, L., 2018.	.	.	.	.	.	.	.	.	.	.	.	.	.	1	0	1	.	.	.	.	.
SAKAGUCHI, S., 2011.	.	.	.	.	.	.	.	.	.	.	.	.	.	1	0	0	.	.	.	.	.
SCHINDLER, M., 2012.	.	.	.	.	.	.	.	.	.	.	.	.	.	1	0	1	.	.	.	.	.
SIDDIQUI, M., 2017.	.	.	.	.	.	.	.	.	.	.	.	.	.	1	0	0	.	.	.	.	.
SONG, Y., 2017.	.	.	.	.	.	.	.	.	.	.	.	.	.	0	0	0	.	.	.	.	.
STARK, 2016.	.	.	.	.	.	.	.	.	.	.	.	.	.	1	1	0	.	.	.	.	.
STEELFISHER, G. K., 2011.	.	.	.	.	93	118	120	183	514	514	2011	2010	USA	1	0	0	P.Flu	.	Heard about 2009 H1N1 vax	Heard a lot/Heard some/little or nothing about vax	general
STRASSBERG, E. R., 2018.	.	.	.	.	.	.	.	.	.	.	.	.	.	1	0	0	.	.	.	.	.
TAKSDAL, S. E., 2013.	1.77	1	0.62	5.05	.	.	.	.	416	416	2013	2012	Australia	1	1	0	S.Flu	.	Knowledge of free flu vax	no/yes	policy
TARRANT, M., 2013.	.	.	.	.	19	133	15	382	549	549	2013	2012	Hong Kong	1	1	0	P.Flu	.	It is recommended that all preg women get flu vax	no/yes	policy
TONG, A., 2008.	.	.	.	.	.	.	.	.	.	.	.	.	.	1	1	0	.	.	.	.	.
TUELLS, J., 2018.	.	.	.	.	.	.	.	.	.	.	.	.	.	1	1	0	.	.	.	.	.
UGEZU, C. 2018.	.	.	.	.	.	.	.	.	.	.	.	.	.	1	0	0	.	.	.	.	.
VAN LIER, A., 2012.	.	.	.	.	1050	457	843	634	2993	2984	2012	2010	Netherlands	1	0	0	P.Flu	.	The information I	Strongly Agree	general
VARAN, A. K., 2014.	.	.	.	.	.	.	.	.	.	.	.	.	.	1	1	0	.	.	.	.	.
VILA-CANDEL, R., 2016.	.	.	.	.	.	.	.	.	.	.	.	.	.	1	0	0	.	.	.	.	.
WHITE, S. W., 2010.	.	.	.	.	.	.	.	.	.	.	.	.	.	0	0	0	.	.	.	.	.
WILCOX, C. R. 2018.	.	.	.	.	.	.	.	.	.	.	.	.	.	1	0	0	.	.	.	.	.
WILEY, K. E., 2015.	.	.	.	.	.	.	.	.	.	.	.	.	.	1	0	1	.	.	.	.	.
WILEY, K. E., 2013.	.	.	.	.	.	.	.	.	.	.	.	.	.	1	0	0	.	.	.	.	.
WILEY, K. E., 2013.	.	.	.	.	.	.	.	.	.	.	.	.	.	1	0	0	.	.	.	.	.
YMBA, A. & PERREY, C. 2003.	.	.	.	.	.	.	.	.	.	.	.	.	.	0	0	0	.	.	.	.	.
YUDIN, M. H.,2009.	.	.	.	.	.	.	.	.	.	.	.	.	.	1	0	0	.	.	.	.	.
YUEN, C. Y. S., 2016.	.	.	.	.	.	.	.	.	.	.	.	.	.	1	0	1	.	.	.	.	.
YUEN, C. Y. S., . 2013.	2.69	1	1.06	6.82	.	.	.	.	2822	2822	2013	2011	Hong Kong	1	1	0	S.Flu	.	Aware of vaccine recommendations	no/yes	policy
MITRA, J. & MANNA, A. 1997.	.	.	.	.	.	.	.	.	.	.	.	.	.	0	0	0	.	.	.	.	.
SILVERMAN, 2001a.	.	.	.	.	.	.	.	.	.	.	.	.	.	0	0	0	.	.	.	.	.
WILCOX ET AL 2018b	.	.	.	.	.	.	.	.	.	.	.	.	.	0	0	0	.	.	.	.	.

## Sheet: Severity - outcome vaccination 
Disease Severity and vaccination status (primary outcome)
STUDY	or	adjusted	lci	uci	e1d1	e1d0	e0d1	e0d0	num_participants	num_respondents	year_published	year_conducted	country	eligible_score	high_score	qualitative	vaccine	contacted author	exposure_name	comparison_group	indicator
ABASI, E., 2015.	.	.	.	.	.	.	.	.	.	.	.	.	.	1	0	0	.	.	.	.	.
AGRICOLA, E., 2016	.	.	.	.	.	.	.	.	.	.	.	.	.	1	1	0	.	.	.	.	.
ARRIOLA, C. S., 2018.	.	.	.	.	.	.	.	.	.	.	.	.	.	1	1	0	.	.	.	.	.
ASHFAQ, U., 2017.	.	.	.	.	.	.	.	.	.	.	.	.	.	0	0	0	.	.	.	.	.
BARRETT, T., 2018.	.	.	.	.	.	.	.	.	.	.	.	.	.	1	1	0	.	.	.	.	.
BEIGI, R. H., 2009.	.	.	.	.	.	.	.	.	.	.	.	.	.	1	0	0	.	.	.	.	.
BEN NATAN, M., 2017.	.	.	.	.	.	.	.	.	.	.	.	.	.	1	0	0	.	.	.	.	.
BETTINGER, J. A., 2016.	.	.	.	.	.	.	.	.	.	.	.	.	.	0	0	0	.	.	.	.	.
BLANCHARD-ROHNER, G., 2012.	.	.	.	.	41	197	6	17	261	261	2012	2011	Switzerland	1	1	0	S.Flu	.	Flu can be serious enough to require hospitalization	No or Don't know/yes	hospitalisation
BLANCHARD-ROHNER, G., 2012.	.	.	.	.	45	168	2	46	261	261	2012	2011	Switzerland	1	1	0	S.Flu	.	Preg women have higher risk of flu complications	No or Don't know/yes	harmful
BODEKER, B., 2014.	6.18	0	2.94	12.99	.	.	.	.	1025	1025	2014	2013	Germany	1	1	0	S.Flu	.	Infection with flu can adversely affect preg	Disagree vs. Agree	harmful
BOEDEKER, B., 2015.	.	.	.	.	.	.	.	.	.	.	.	.	.	1	0	0	.	.	.	.	.
CAMPBELL, H., 2015.	.	.	.	.	.	.	.	.	.	.	.	.	.	1	0	0	.	.	.	.	.
CASSADY, D., 2012.	.	.	.	.	.	.	.	.	.	.	.	.	.	1	0	1	.	.	.	.	.
CASTRO-SANCHEZ, E., 2018.	.	.	.	.	.	.	.	.	.	.	.	.	.	1	1	0	.	.	.	.	.
CELIKEL, A., 2014.	.	.	.	.	.	.	.	.	.	.	.	.	.	1	0	0	.	.	.	.	.
CHAMBERLAIN, A. T., 2016a.	.	.	.	.	.	.	.	.	.	.	.	.	.	1	1	0	.	.	.	.	.
CHAMBERLAIN, A. T., 2015.	.	.	.	.	.	.	.	.	.	.	.	.	.	1	1	0	.	.	.	.	.
COLLINS, J., 2014	.	.	.	.	.	.	.	.	.	.	.	.	.	1	0	1	.	.	.	.	.
D'ALESSANDRO, A., 2018.	.	.	.	.	.	.	.	.	.	.	.	.	.	1	1	0	.	.	.	.	.
DEMPSEY, A. F., 2016.	.	.	.	.	.	.	.	.	.	.	.	.	.	1	0	0	.	.	.	.	.
DING, H., 2011.	.	.	.	.	.	.	.	.	.	.	.	.	.	1	0	0	.	.	.	.	.
DITSUNGNOEN, D., 2016.	.	.	.	.	.	.	.	.	.	.	.	.	.	1	1	0	.	.	.	.	.
DLUGACZ, Y., 2012.	1.5	1	1.0	2.3	.	.	.	.	1325	1325	2012	2010	USA	1	0	0	P.Flu	.	H1N1 is serious infection	No/yes	general
DONALDSON, B., 2015.	.	.	.	.	.	.	.	.	.	.	.	.	.	1	0	0	P.Flu	.	.	.	.
DREES, M., . 2012.	.	.	.	.	.	.	.	.	.	.	.	.	.	1	1	0	.	.	.	.	.
DREES, M., 2013.	.	.	.	.	.	.	.	.	.	.	.	.	.	1	1	0	.	.	.	.	.
EDMONDS, B. M. T., 2011.	.	.	.	.	.	.	.	.	.	.	.	.	.	1	1	0	.	.	.	.	.
EPPES, C., 2013.	.	.	.	.	1	1	58	25	88	85	2013	2009 - 10	USA	1	0	0	S.Flu	.	People with flu maybe admitted to the hospital	Agree/disagree	hospitalisation
EPPES, C., 2013.	.	.	.	.	5	14	54	12	88	85	2013	2009 - 10	USA	1	0	0	S.Flu	.	Seasonal flu can kill me	Agree/disagree	death
EPPES, C., 2013.	.	.	.	.	53	24	5	5	88	87	2013	2009 - 10	USA	1	0	0	P.Flu	.	H1N1 can kill me	Agree/disagree	death
FABRY, P., 2011.	2.9	1	0.96	8.7	.	.	.	.	250	250	2011	2010	Canada	1	1	0	P.Flu	.	H1N1 can be harmful for me	Disagree/agree	general
FABRY, P., 2011.	.	.	.	.	165	31	26	28	250	250	2011	2010	Canada	1	1	0	P.Flu	.	H1N1 could be harmful for my baby	Agree/disagree	harmful
FISHER, B. M., 2011.	.	.	.	.	.	.	.	.	.	.	.	.	.	0	0	0	.	.	.	.	.
FLEMING, J. A., 2018.	.	.	.	.	.	.	.	.	.	.	.	.	.	0	0	0	.	.	.	.	.
FRIDMAN, D., 2011.	1.22	1	1.03	1.43	.	.	.	.	212	212	2011	2009	USA	1	1	0	P.Flu	.	Perceived severity	high vs low score	general
GAUDELUS, J., 2016.	.	.	.	.	.	.	.	.	.	.	.	.	.	1	0	0	.	.	.	.	.
GAULD, N. J., 2016.	.	.	.	.	.	.	.	.	.	.	.	.	.	1	0	1	.	.	.	.	.
GOLDFARB, I., 2011.	.	.	.	.	.	.	.	.	.	.	.	.	.	0	0	0	.	.	.	.	.
GORMAN, J. R., 2012.	0.88	1	0.36	2.14	.	.	.	.	199	199	2012	2010 - 11	USA/Canada	1	0	0	S.Flu	.	Perceived severity	high vs low score	general
GUL, R., BIBI, S., 2016.	.	.	.	.	.	.	.	.	.	.	.	.	.	0	0	0	.	.	.	.	.
HALLISSEY, R., 2018.	.	.	.	.	.	.	.	.	.	.	.	.	.	0	0	0	.	.	.	.	.
HALPERIN, B. A., 2014.	.	.	.	.	.	.	.	.	.	.	.	.	.	1	1	0	.	.	.	.	.
HASNAIN, S. & SHEIKH, N. H. 2007.	.	.	.	.	.	.	.	.	.	.	.	.	.	1	0	0	.	.	.	.	.
HASSAN, A. M., 2016.	.	.	.	.	.	.	.	.	.	.	.	.	.	0	0	0	.	.	.	.	.
HAYLES, 2015 .	.	.	.	.	.	.	.	.	.	.	.	.	.	1	0	0	.	.	.	.	.
HEALY, C. M., 2015b.	.	.	.	.	.	.	.	.	.	.	.	.	.	1	0	0	.	.	.	.	.
HENNINGER, M. L., 2015.	.	.	.	.	368	207	333	197	1105	1105	2015	2010 - 11	USA	1	1	0	S.Flu	.	Not at risk of getting seriously ill from flu	Somewhat or strongly disagree/Strongly or somewhat agree or don't know	general
HENNINGER, M., 2013.	.	.	.	.	154	114	98	186	552	552	2013	2010 - 11	USA	1	1	0	S.Flu	.	Not at risk of getting seriously ill from flu	Strongly disagree or disagree/agree of strongly agree or neutral	general
HILL, L., 2018.	.	.	.	.	.	.	.	.	.	.	.	.	.	0	0	0	.	.	.	.	.
HONARVAR, B., 2012.	.	.	.	.	.	.	.	.	.	.	.	.	.	1	0	0	.	.	.	.	.
HU, Y., WANG, Y., 2017	.	.	.	.	.	.	.	.	.	.	.	.	.	1	1	0	.	.	.	.	.
JADOON, A., 2016.	.	.	.	.	.	.	.	.	.	.	.	.	.	0	0	0	.	.	.	.	.
KANG, H., 2015.	.	.	.	.	.	.	.	.	.	.	.	.	.	1	0	0	.	.	.	.	.
KAY, M. K., 2012.	.	.	.	.	2388	408	840	525	4161	4161	2012	2009-2010	USA	1	0	0	P.Flu	.	Risk	/At high risk complications/Not at high risk	general
KFOURI, R. D. A. & RICHTMANN, R. 2013.	.	.	.	.	.	.	.	.	.	.	.	.	.	0	0	0	.	.	.	.	.
KHAN, A. A., 2015.	.	.	.	.	.	.	.	.	.	.	.	.	.	1	0	0	.	.	.	.	.
KHARBANDA, E. O., 2011.	.	.	.	.	.	.	.	.	.	.	.	.	.	1	0	1	.	.	.	.	.
KOUASSI, D. P., 2012.	.	.	.	.	.	.	.	.	.	.	.	.	.	1	1	0	.	.	.	.	.
KOUL, P. A., 2014.	.	.	.	.	.	.	.	.	.	.	.	.	.	0	0	0	.	.	.	.	.
KRISHNASWAMY, S., 2018.	.	.	.	.	.	.	.	.	.	.	.	.	.	1	0	0	.	.	.	.	.
KRISS, J. L., 2018.	.	.	.	.	.	.	.	.	.	.	.	.	.	1	1	0	.	.	.	.	.
LARSON WILLIAMS, A., 2018.	.	.	.	.	.	.	.	.	.	.	.	.	.	1	0	1	.	.	.	.	.
LAU, J. T. F., 2010.	.	.	.	.	.	.	.	.	.	.	.	.	.	1	1	0	.	.	.	.	.
LOHINIVA, A.-L., 2014.	.	.	.	.	.	.	.	.	.	.	.	.	.	1	0	1	.	.	.	.	.
LOHM, D., 2014.	.	.	.	.	.	.	.	.	.	.	.	.	.	1	0	1	.	.	.	.	.
LOTTER, K., 2018.	.	.	.	.	.	.	.	.	.	.	.	.	.	1	1	0	.	.	.	.	.
LOUBET, P., 2016.	.	.	.	.	.	.	.	.	.	.	.	.	.	1	1	0	.	.	.	.	.
LYNCH, M. M., 2012.	.	.	.	.	.	.	.	.	.	.	.	.	.	1	0	1	.	.	.	.	.
MACDOUGALL, D. M., 2016.	.	.	.	.	.	.	.	.	.	.	.	.	.	1	0	0	.	.	.	.	.
MAHER, L., 2013.	1.76	0	1.08	2.89	.	.	.	.	462	462	2013	2012	Australia	1	1	0	S.Flu	.	Consequence of flu are more serious in pregnant women	No/yes	harmful
MAISA, A., 2018.	.	.	.	.	.	.	.	.	.	.	.	.	.	1	0	1	.	.	.	.	.
MAK, 2015.	.	.	.	.	.	.	.	.	.	.	.	.	.	1	1	0	.	.	.	.	.
MAK, D. B., 2018.	.	.	.	.	.	.	.	.	.	.	.	.	.	1	1	0	.	.	.	.	.
MARSH, H., 2014.	.	.	.	.	.	.	.	.	.	.	.	.	.	1	0	1	.	.	.	.	.
MAURICI, M., 2016.	.	.	.	.	.	.	.	.	.	.	.	.	.	0	0	0	.	.	.	.	.
MAYET, A. Y., 2017.	.	.	.	.	.	.	.	.	.	.	.	.	.	1	1	0	.	.	.	.	.
MCCARTHY, E. A., 2012.	.	.	.	.	.	.	.	.	.	.	.	.	.	1	0	0	.	.	.	.	.
MCCARTHY, E. A., 2015a.	.	.	.	.	.	.	.	.	.	.	.	.	.	1	0	0	.	.	.	.	.
MCQUAID, F., 2016c.	.	.	.	.	.	.	.	.	.	.	.	.	.	1	0	1	.	.	.	.	.
MCQUAID, F., 2018.	.	.	.	.	.	.	.	.	.	.	.	.	.	1	0	0	.	.	.	.	.
MEHARRY, P., 2013.	.	.	.	.	.	.	.	.	.	.	.	.	.	1	0	1	.	.	.	.	.
MOHAMMED, H., 2018.	.	.	.	.	.	.	.	.	.	.	.	.	.	1	1	0	.	.	.	.	.
NAPOLITANO, F., 2017.	.	.	.	.	.	.	.	.	.	.	.	.	.	1	1	0	.	.	.	.	.
O'GRADY, 2015.	.	.	.	.	.	.	.	.	.	.	.	.	.	0	0	0	.	.	.	.	.
O'SHEA, A., 2018.	.	.	.	.	.	.	.	.	.	.	.	.	.	1	0	1	.	.	.	.	.
PUCHALSKI, S. 2014.	.	.	.	.	.	.	.	.	.	.	.	.	.	1	0	0	.	.	.	.	.
REGAN, A. K., 2016.	.	.	.	.	.	.	.	.	.	.	.	.	.	1	1	0	.	.	.	.	.
RICHUN, L., 2018.	.	.	.	.	.	.	.	.	.	.	.	.	.	1	0	1	.	.	.	.	.
SAKAGUCHI, S., 2011.	.	.	.	.	.	.	.	.	.	.	.	.	.	1	0	0	.	.	.	.	.
SCHINDLER, M., 2012.	.	.	.	.	.	.	.	.	.	.	.	.	.	1	0	1	.	.	.	.	.
SIDDIQUI, M., 2017.	.	.	.	.	.	.	.	.	.	.	.	.	.	1	0	0	.	.	.	.	.
SONG, Y., 2017.	.	.	.	.	.	.	.	.	.	.	.	.	.	0	0	0	.	.	.	.	.
STARK, 2016.	.	.	.	.	.	.	.	.	.	.	.	.	.	1	1	0	.	.	.	.	.
STEELFISHER, G. K., 2011.	.	.	.	.	144	125	69	176	514	514	2011	2010	USA	1	0	0	P.Flu	.	Believe preg women are at greater risk of being seriously ill from H1N1	Believe/Don' know or don't believe	hospitalisation
STRASSBERG, E. R., 2018.	.	.	.	.	.	.	.	.	.	.	.	.	.	1	0	0	.	.	.	.	.
TAKSDAL, S. E., 2013.	.	.	.	.	.	.	.	.	.	.	.	.	.	1	1	0	.	.	.	.	.
TARRANT, M., 2013.	.	.	.	.	34	501	0.5	11	549	546	2013	2010	Hong Kong	1	1	0	P.Flu	.	H1N1 can be serious enough to require hospitalization	Agree/disagree	hospitalisation
TONG, A., 2008.	.	.	.	.	.	.	.	.	.	.	.	.	.	1	1	0	.	.	.	.	.
TUELLS, J., 2018.	.	.	.	.	.	.	.	.	.	.	.	.	.	1	1	0	.	.	.	.	.
UGEZU, C. 2018.	.	.	.	.	.	.	.	.	.	.	.	.	.	1	0	0	.	.	.	.	.
VAN LIER, A., 2012.	.	.	.	.	.	.	.	.	.	.	.	.	.	1	0	0	.	.	.	.	.
VARAN, A. K., 2014.	.	.	.	.	.	.	.	.	.	.	.	.	.	1	1	0	.	.	.	.	.
VILA-CANDEL, R., 2016.	.	.	.	.	.	.	.	.	.	.	.	.	.	1	0	0	.	.	.	.	.
WHITE, S. W., 2010.	.	.	.	.	.	.	.	.	.	.	.	.	.	0	0	0	.	.	.	.	.
WILCOX, C. R. 2018.	.	.	.	.	.	.	.	.	.	.	.	.	.	1	0	0	.	.	.	.	.
WILEY, K. E., 2015.	.	.	.	.	.	.	.	.	.	.	.	.	.	1	0	1	.	.	.	.	.
WILEY, K. E., 2013.	2.2	1	1.2	4.1	.	.	.	.	815	815	2013	2011	Australia	1	0	0	S.Flu	.	Perceived severity of consquences of flu	mild/severe	general
WILEY, K. E., 2013.	.	.	.	.	.	.	.	.	.	.	.	.	.	1	0	0	.	.	.	.	.
YMBA, A. & PERREY, C. 2003.	.	.	.	.	.	.	.	.	.	.	.	.	.	0	0	0	.	.	.	.	.
YUDIN, M. H.,2009.	.	.	.	.	.	.	.	.	.	.	.	.	.	1	0	0	.	.	.	.	.
YUEN, C. Y. S., 2016.	.	.	.	.	.	.	.	.	.	.	.	.	.	1	0	1	.	.	.	.	.
YUEN, C. Y. S., . 2013.	.	.	.	.	.	.	.	.	.	.	.	.	.	1	1	0	.	1	.	.	.
MITRA, J. & MANNA, A. 1997.	.	.	.	.	.	.	.	.	.	.	.	.	.	0	0	0	.	.	.	.	.
SILVERMAN, 2001a.	.	.	.	.	.	.	.	.	.	.	.	.	.	0	0	0	.	.	.	.	.
WILCOX ET AL 2018b	.	.	.	.	.	.	.	.	.	.	.	.	.	0	0	0	.	.	.	.	.

## Sheet: Susceptibility -outcome vaccina
Susceptibility and Vaccination status (primary outcome)
STUDY	or	adjusted	lci	uci	e1d1	e1d0	e0d1	e0d0	num_participants	num_respondents	year_published	year_conducted	country	eligible_score	high_score	qualitative	vaccine	contacted author	exposure_name	comparison_group	indicator
ABASI, E., 2015.	.	.	.	.	.	.	.	.	.	.	.	.	.	1	0	0	.	.	.	.	.
AGRICOLA, E., 2016	.	.	.	.	.	.	.	.	.	.	.	.	.	1	1	0	.	.	.	.	.
ARRIOLA, C. S., 2018.	.	.	.	.	.	.	.	.	.	.	.	.	.	1	1	0	.	.	.	.	.
ASHFAQ, U., 2017.	.	.	.	.	.	.	.	.	.	.	.	.	.	0	0	0	.	.	.	.	.
BARRETT, T., 2018.	.	.	.	.	.	.	.	.	.	.	.	.	.	1	1	0	.	.	.	.	.
BEIGI, R. H., 2009.	.	.	.	.	.	.	.	.	.	.	.	.	.	1	0	0	.	.	.	.	.
BEN NATAN, M., 2017.	.	.	.	.	.	.	.	.	.	.	.	.	.	1	0	0	.	.	.	.	.
BETTINGER, J. A., 2016.	.	.	.	.	.	.	.	.	.	.	.	.	.	0	0	0	.	.	.	.	.
BLANCHARD-ROHNER, G., 2012.	.	.	.	.	44	200	3	14	261	261	2012	2011	Switzerland	1	1	0	S.Flu	.	Flu is contagious	True/false or don't know	contagiousness
BODEKER, B., 2014.	.	.	.	.	.	.	.	.	.	.	.	.	.	1	1	0	.	.	.	.	.
BOEDEKER, B., 2015.	.	.	.	.	.	.	.	.	.	.	.	.	.	1	0	0	.	.	.	.	.
CAMPBELL, H., 2015.	.	.	.	.	.	.	.	.	.	.	.	.	.	1	0	0	.	.	.	.	.
CASSADY, D., 2012.	.	.	.	.	.	.	.	.	.	.	.	.	.	1	0	1	.	.	.	.	.
CASTRO-SANCHEZ, E., 2018.	.	.	.	.	.	.	.	.	.	.	.	.	.	1	1	0	.	.	.	.	.
CELIKEL, A., 2014.	.	.	.	.	.	.	.	.	.	.	.	.	.	1	0	0	.	.	.	.	.
CHAMBERLAIN, A. T., 2016a.	.	.	.	.	.	.	.	.	.	.	.	.	.	1	1	0	.	.	.	.	.
CHAMBERLAIN, A. T., 2015.	.	.	.	.	.	.	.	.	.	.	.	.	.	1	1	0	.	.	.	.	.
COLLINS, J., 2014	.	.	.	.	.	.	.	.	.	.	.	.	.	1	0	1	.	.	.	.	.
D'ALESSANDRO, A., 2018.	.	.	.	.	.	.	.	.	.	.	.	.	.	1	1	0	.	.	.	.	.
DEMPSEY, A. F., 2016.	.	.	.	.	.	.	.	.	.	.	.	.	.	1	0	0	.	.	.	.	.
DING, H., 2011.	.	.	.	.	.	.	.	.	.	.	.	.	.	1	0	0	.	.	.	.	.
DITSUNGNOEN, D., 2016.	.	.	.	.	.	.	.	.	.	.	.	.	.	1	1	0	.	.	.	.	.
DLUGACZ, Y., 2012.	.	.	.	.	.	.	.	.	.	.	.	.	.	1	0	0	.	.	.	.	.
DONALDSON, B., 2015.	.	.	.	.	.	.	.	.	.	.	.	.	.	1	0	0	.	.	.	.	.
DREES, M., . 2012.	.	.	.	.	.	.	.	.	.	.	.	.	.	1	1	0	.	.	.	.	.
DREES, M., 2013.	.	.	.	.	.	.	.	.	.	.	.	.	.	1	1	0	.	.	.	.	.
EDMONDS, B. M. T., 2011.	.	.	.	.	.	.	.	.	.	.	.	.	.	1	1	0	.	.	.	.	.
EPPES, C., 2013.	.	.	.	.	33	16	26	10	88	85	2013	2009 - 10	USA	1	0	0	S.Flu	.	I am at risk for the flu	Agree/disagree	pregnant
EPPES, C., 2013.	.	.	.	.	5	14	54	12	88	85	2013	2009 - 10	USA	1	0	0	P.Flu	.	I am at risk for the flu	Agree/disagree	pregnant
EPPES, C., 2013.	.	.	.	.	55	26	4	0.5	88	85	2013	2009 - 10	USA	1	0	0	S.Flu	.	Seasonal flu is contagious	Agree/disagree	contagiousness
FABRY, P., 2011.	.	.	.	.	127	20	64	39	250	250	2011	2010	Canada	1	1	0	P.Flu	.	Preg women are more at risk for H1N1	Yes/no	pregnant
FISHER, B. M., 2011.	.	.	.	.	.	.	.	.	.	.	.	.	.	0	0	0	.	.	.	.	.
FLEMING, J. A., 2018.	.	.	.	.	.	.	.	.	.	.	.	.	.	0	0	0	.	.	.	.	.
FRIDMAN, D., 2011.	1.15	1	0.90	1.46	.	.	.	.	212	212	2011	2009	USA	1	1	0	P.Flu	.	Perceived susceptibility	Low/ high score	pregnant
GAUDELUS, J., 2016.	.	.	.	.	.	.	.	.	.	.	.	.	.	1	0	0	.	.	.	.	.
GAULD, N. J., 2016.	.	.	.	.	.	.	.	.	.	.	.	.	.	1	0	1	.	.	.	.	.
GOLDFARB, I., 2011.	.	.	.	.	.	.	.	.	.	.	.	.	.	0	0	0	.	.	.	.	.
GORMAN, J. R., 2012.	1.82	1	1.10	3.01	.	.	.	.	199	199	2012	2010 - 11	USA/Canada	1	0	0	S.Flu	.	Perceived susceptibility	Low/ high score	pregnant
GUL, R., BIBI, S., 2016.	.	.	.	.	.	.	.	.	.	.	.	.	.	0	0	0	.	.	.	.	.
HALLISSEY, R., 2018.	.	.	.	.	.	.	.	.	.	.	.	.	.	0	0	0	.	.	.	.	.
HALPERIN, B. A., 2014.	.	.	.	.	.	.	.	.	.	.	.	.	.	1	1	0	.	.	.	.	.
HASNAIN, S. & SHEIKH, N. H. 2007.	.	.	.	.	.	.	.	.	.	.	.	.	.	1	0	0	.	.	.	.	.
HASSAN, A. M., 2016.	.	.	.	.	.	.	.	.	.	.	.	.	.	0	0	0	.	.	.	.	.
HAYLES, 2015 .	.	.	.	.	10	100	20	216	381	346	2015	2013	Australia	1	0	0	Pertussis	.	Prevalence of whooping cough in community	Common/Neither common nor rare or rare	contagiousness
HEALY, C. M., 2015b.	.	.	.	.	.	.	.	.	.	.	.	.	.	1	0	0	.	.	.	.	.
HENNINGER, M. L., 2015.	.	.	.	.	93	32	608	372	1105	1105	2015	2010 - 11	USA	1	1	0	S.Flu	.	I get sick with flu more easily than others my age	Strongly or somewhat agree/strongly or somewhat disagree or don't know	pregnant
HENNINGER, M., 2013.	1.54	1	0.82	2.91	.	.	.	.	552	552	2013	2010 - 11	USA	1	1	0	S.Flu	.	I get sick with flu more easily than others my age	Agree or strongly agree/Strongly disagree or disagree or neutral	pregnant
HILL, L., 2018.	.	.	.	.	.	.	.	.	.	.	.	.	.	0	0	0	.	.	.	.	.
HONARVAR, B., 2012.	.	.	.	.	.	.	.	.	.	.	.	.	.	1	0	0	.	.	.	.	.
HU, Y., WANG, Y., 2017	.	.	.	.	.	.	.	.	.	.	.	.	.	1	1	0	.	.	.	.	.
JADOON, A., 2016.	.	.	.	.	.	.	.	.	.	.	.	.	.	0	0	0	.	.	.	.	.
KANG, H., 2015.	.	.	.	.	.	.	.	.	.	.	.	.	.	1	0	0	.	.	.	.	.
KAY, M. K., 2012. 2009	.	.	.	.	.	.	.	.	.	.	.	.	.	1	0	0	.	.	.	.	.
KFOURI, R. D. A. & RICHTMANN, R. 2013.	.	.	.	.	.	.	.	.	.	.	.	.	.	0	0	0	.	.	.	.	.
KHAN, A. A., 2015.	.	.	.	.	.	.	.	.	.	.	.	.	.	1	0	0	.	.	.	.	.
KHARBANDA, E. O., 2011.	.	.	.	.	.	.	.	.	.	.	.	.	.	1	0	1	.	.	.	.	.
KOUASSI, D. P., 2012.	.	.	.	.	.	.	.	.	.	.	.	.	.	1	1	0	.	.	.	.	.
KOUL, P. A., 2014.	.	.	.	.	.	.	.	.	.	.	.	.	.	0	0	0	.	.	.	.	.
KRISHNASWAMY, S., 2018.	.	.	.	.	.	.	.	.	.	.	.	.	.	1	0	0	.	.	.	.	.
KRISS, J. L., 2018.	.	.	.	.	.	.	.	.	.	.	.	.	.	1	1	0	.	.	.	.	.
LARSON WILLIAMS, A., 2018.	.	.	.	.	.	.	.	.	.	.	.	.	.	1	0	1	.	.	.	.	.
LAU, J. T. F., 2010.	.	.	.	.	.	.	.	.	.	.	.	.	.	1	1	0	.	.	.	.	.
LOHINIVA, A.-L., 2014.	.	.	.	.	.	.	.	.	.	.	.	.	.	1	0	1	.	.	.	.	.
LOHM, D., 2014.	.	.	.	.	.	.	.	.	.	.	.	.	.	1	0	1	.	.	.	.	.
LOTTER, K., 2018.	.	.	.	.	.	.	.	.	.	.	.	.	.	1	1	0	.	.	.	.	.
LOUBET, P., 2016.	.	.	.	.	.	.	.	.	.	.	.	.	.	1	1	0	.	.	.	.	.
LYNCH, M. M., 2012.	.	.	.	.	.	.	.	.	.	.	.	.	.	1	0	1	.	.	.	.	.
MACDOUGALL, D. M., 2016.	.	.	.	.	.	.	.	.	.	.	.	.	.	1	0	0	.	.	.	.	.
MAHER, L., 2013.	.	.	.	.	.	.	.	.	.	.	.	.	.	1	1	0	.	.	.	.	.
MAISA, A., 2018.	.	.	.	.	.	.	.	.	.	.	.	.	.	1	0	1	.	.	.	.	.
MAK, 2015.	.	.	.	.	.	.	.	.	.	.	.	.	.	1	1	0	.	.	.	.	.
MAK, D. B., 2018.	.	.	.	.	.	.	.	.	.	.	.	.	.	1	1	0	.	.	.	.	.
MARSH, H., 2014.	.	.	.	.	.	.	.	.	.	.	.	.	.	1	0	1	.	.	.	.	.
MAURICI, M., 2016.	.	.	.	.	.	.	.	.	.	.	.	.	.	0	0	0	.	.	.	.	.
MAYET, A. Y., 2017.	.	.	.	.	.	.	.	.	.	.	.	.	.	1	1	0	.	.	.	.	.
MCCARTHY, E. A., 2012.	.	.	.	.	.	.	.	.	.	.	.	.	.	1	0	0	.	.	.	.	.
MCCARTHY, E. A., 2015a.	.	.	.	.	.	.	.	.	.	.	.	.	.	1	0	0	.	.	.	.	.
MCQUAID, F., 2016c.	.	.	.	.	.	.	.	.	.	.	.	.	.	1	0	1	.	.	.	.	.
MCQUAID, F., 2018.	.	.	.	.	.	.	.	.	.	.	.	.	.	1	0	0	.	.	.	.	.
MEHARRY, P., 2013.	.	.	.	.	.	.	.	.	.	.	.	.	.	1	0	1	.	.	.	.	.
MOHAMMED, H., 2018.	.	.	.	.	.	.	.	.	.	.	.	.	.	1	1	0	.	.	.	.	.
NAPOLITANO, F., 2017.	.	.	.	.	.	.	.	.	.	.	.	.	.	1	1	0	.	.	.	.	.
O'GRADY, 2015.	.	.	.	.	.	.	.	.	.	.	.	.	.	0	0	0	.	.	.	.	.
O'SHEA, A., 2018.	.	.	.	.	.	.	.	.	.	.	.	.	.	1	0	1	.	.	.	.	.
OZER, A., 2010.	.	.	.	.	4	62	24	224	314	314	2010	2009 - 10	Turkey	1	0	0	P.Flu	.	H1N1 spreads faster than seasonal flu	no/yes	contagiousness
PUCHALSKI, S. 2014.	.	.	.	.	.	.	.	.	.	.	.	.	.	1	0	0	.	.	.	.	.
REGAN, A. K., 2016.	.	.	.	.	.	.	.	.	.	.	.	.	.	1	1	0	.	.	.	.	.
RICHUN, L., 2018.	.	.	.	.	.	.	.	.	.	.	.	.	.	1	0	1	.	.	.	.	.
SAKAGUCHI, S., 2011.	.	.	.	.	.	.	.	.	.	.	.	.	.	1	0	0	.	.	.	.	.
SCHINDLER, M., 2012.	.	.	.	.	.	.	.	.	.	.	.	.	.	1	0	1	.	.	.	.	.
SIDDIQUI, M., 2017.	.	.	.	.	.	.	.	.	.	.	.	.	.	1	0	0	.	.	.	.	.
SONG, Y., 2017.	.	.	.	.	.	.	.	.	.	.	.	.	.	0	0	0	.	.	.	.	.
STARK, 2016.	.	.	.	.	.	.	.	.	.	.	.	.	.	1	1	0	.	.	.	.	.
STEELFISHER, G. K., 2011.	.	.	.	.	65	108	148	189	514	510	2011	2010	USA	1	0	0	P.Flu	.	Concerned about getting sick from H1N1	Concerned/Not concerned	pregnant
STRASSBERG, E. R., 2018.	.	.	.	.	.	.	.	.	.	.	.	.	.	1	0	0	.	.	.	.	.
TAKSDAL, S. E., 2013.	.	.	.	.	.	.	.	.	.	.	.	.	.	1	1	0	.	.	.	.	.
TARRANT, M., 2013.	.	.	.	.	.	.	.	.	.	.	.	.	.	1	1	0	.	.	.	.	.
TONG, A., 2008.	.	.	.	.	.	.	.	.	.	.	.	.	.	1	1	0	.	.	.	.	.
TUELLS, J., 2018.	.	.	.	.	.	.	.	.	.	.	.	.	.	1	1	0	.	.	.	.	.
UGEZU, C. 2018.	.	.	.	.	.	.	.	.	.	.	.	.	.	1	0	0	.	.	.	.	.
VAN LIER, A., 2012.	.	.	.	.	785	243	1110	849	2993	2987	2012	2010	Netherlands	1	0	0	P.Flu	.	I thought that the	Strongly Disagree	pregnant
VARAN, A. K., 2014.	.	.	.	.	.	.	.	.	.	.	.	.	.	1	1	0	.	.	.	.	.
VILA-CANDEL, R., 2016.	.	.	.	.	.	.	.	.	.	.	.	.	.	1	0	0	.	.	.	.	.
WHITE, S. W., 2010.	.	.	.	.	.	.	.	.	.	.	.	.	.	0	0	0	.	.	.	.	.
WILCOX, C. R. 2018.	.	.	.	.	.	.	.	.	.	.	.	.	.	1	0	0	.	.	.	.	.
WILEY, K. E., 2015.	.	.	.	.	.	.	.	.	.	.	.	.	.	1	0	1	.	.	.	.	.
WILEY, K. E., 2013.	.	.	.	.	.	.	.	.	.	.	.	.	.	1	0	0	.	.	.	.	.
WILEY, K. E., 2013.	.	.	.	.	.	.	.	.	.	.	.	.	.	1	0	0	.	.	.	.	.
YMBA, A. & PERREY, C. 2003.	.	.	.	.	.	.	.	.	.	.	.	.	.	0	0	0	.	.	.	.	.
YUDIN, M. H.,2009.	.	.	.	.	.	.	.	.	.	.	.	.	.	1	0	0	.	.	.	.	.
YUEN, C. Y. S., 2016.	.	.	.	.	.	.	.	.	.	.	.	.	.	1	0	1	.	.	.	.	.
YUEN, C. Y. S., . 2013.	3.67	1	1.64	8.22	.	.	.	.	2822	2822	2013	2011	Hong Kong	1	1	0	S.Flu	.	Perceived susceptibility	Low/ high score	pregnant
MITRA, J. & MANNA, A. 1997.	.	.	.	.	.	.	.	.	.	.	.	.	.	0	0	0	.	.	.	.	.
SILVERMAN, 2001a.	.	.	.	.	.	.	.	.	.	.	.	.	.	0	0	0	.	.	.	.	.
WILCOX ET AL 2018b	.	.	.	.	.	.	.	.	.	.	.	.	.	0	0	0	.	.	.	.	.

## Sheet: Side Effects Outcome vaccinatio
Awareness of Vaccine Side-Effects and vaccination status (primary outcome)
STUDY	or	adjusted	lci	uci	e1d1	e1d0	e0d1	e0d0	num_participants	num_respondents	year_published	year_conducted	country	eligible_score	high_score	qualitative	vaccine	contacted author	exposure_name	comparison_group	indicator
ABASI, E., 2015.	.	.	.	.	.	.	.	.	.	.	.	.	.	1	0	0	.	.	.	.	.
AGRICOLA, E., 2016	.	.	.	.	.	.	.	.	.	.	.	.	.	1	1	0	.	.	.	.	.
ARRIOLA, C. S., 2018.	.	.	.	.	.	.	.	.	.	.	.	.	.	1	1	0	.	.	.	.	.
ASHFAQ, U., 2017.	.	.	.	.	.	.	.	.	.	.	.	.	.	0	0	0	.	.	.	.	.
BARRETT, T., 2018.	.	.	.	.	.	.	.	.	.	.	.	.	.	1	1	0	.	.	.	.	.
BEIGI, R. H., 2009.	.	.	.	.	.	.	.	.	.	.	.	.	.	1	0	0	.	.	.	.	.
BEN NATAN, M., 2017.	.	.	.	.	.	.	.	.	.	.	.	.	.	1	0	0	.	.	.	.	.
BETTINGER, J. A., 2016.	.	.	.	.	.	.	.	.	.	.	.	.	.	0	0	0	.	.	.	.	.
BLANCHARD-ROHNER, G., 2012.	.	.	.	.	.	.	.	.	.	.	.	.	.	1	1	0	.	.	.	.	.
BODEKER, B., 2014.	0.97	1	0.95	0.99	.	.	.	.	1025	1025	2014	2013	Germany	1	1	0	S.Flu	.	Perceived probability of vaccine side-effects	Low/high score	probability
BODEKER, B., 2014.	0.83	1	0.72	0.95	.	.	.	.	1025	1025	2014	2013	Germany	1	1	0	S.Flu	.	Perceived severity of vaccine side-effects	Not serious/very serious	concern
BOEDEKER, B., 2015.	.	.	.	.	.	.	.	.	.	.	.	.	.	1	0	0	.	.	.	.	.
CAMPBELL, H., 2015.	.	.	.	.	.	.	.	.	.	.	.	.	.	1	0	0	.	.	.	.	.
CASSADY, D., 2012.	.	.	.	.	.	.	.	.	.	.	.	.	.	1	0	1	.	.	.	.	.
CASTRO-SANCHEZ, E., 2018.	.	.	.	.	.	.	.	.	.	.	.	.	.	1	1	0	.	.	.	.	.
CELIKEL, A., 2014.	.	.	.	.	.	.	.	.	.	.	.	.	.	1	0	0	.	.	.	.	.
CHAMBERLAIN, A. T., 2016a.	.	.	.	.	.	.	.	.	.	.	.	.	.	1	1	0	.	.	.	.	.
CHAMBERLAIN, A. T., 2015.	.	.	.	.	.	.	.	.	.	.	.	.	.	1	1	0	.	.	.	.	.
COLLINS, J., 2014	.	.	.	.	.	.	.	.	.	.	.	.	.	1	0	1	.	.	.	.	.
D'ALESSANDRO, A., 2018.	.	.	.	.	.	.	.	.	.	.	.	.	.	1	1	0	.	.	.	.	.
DEMPSEY, A. F., 2016.	.	.	.	.	.	.	.	.	.	.	.	.	.	1	0	0	.	.	.	.	.
DING, H., 2011.	.	.	.	.	.	.	.	.	.	.	.	.	.	1	0	0	.	.	.	.	.
DITSUNGNOEN, D., 2016.	.	.	.	.	.	.	.	.	.	.	.	.	.	1	1	0	.	.	.	.	.
DLUGACZ, Y., 2012.	.	.	.	.	136	486	237	216	1325	1075	2012	2010	USA	1	0	0	P.Flu	.	H1N1 vaccine can cause fever or other flu symptoms	No/yes	knowledge
DONALDSON, B., 2015.	.	.	.	.	.	.	.	.	.	.	.	.	.	1	0	0	.	.	.	.	.
DREES, M., . 2012.	.	.	.	.	.	.	.	.	.	.	.	.	.	1	1	0	.	.	.	.	.
DREES, M., 2013.	.	.	.	.	.	.	.	.	.	.	.	.	.	1	1	0	.	.	.	.	.
EDMONDS, B. M. T., 2011.	.	.	.	.	.	.	.	.	.	.	.	.	.	1	1	0	.	.	.	.	.
EPPES, C., 2013.	.	.	.	.	.	.	.	.	.	.	.	.	.	1	0	0	.	.	.	.	.
FABRY, P., 2011.	.	.	.	.	46	29	145	30	250	250	2011	2010	Canada	1	1	0	P.Flu	.	H1N1 vaccine could lead to GBS	No/yes	knowledge
FISHER, B. M., 2011.	.	.	.	.	.	.	.	.	.	.	.	.	.	0	0	0	.	.	.	.	.
FLEMING, J. A., 2018.	.	.	.	.	.	.	.	.	.	.	.	.	.	0	0	0	.	.	.	.	.
FRIDMAN, D., 2011.	.	.	.	.	14	74	40	84	212	212	2009	2011	USA	1	1	0	P.Flu	.	H1N1 shot has unpleasant side effects for me	Likert scale (strongly agree +aggree/storongly disagree, disagree and neither agree or disagree)	concern
GAUDELUS, J., 2016.	.	.	.	.	.	.	.	.	.	.	.	.	.	1	0	0	.	.	.	.	.
GAULD, N. J., 2016.	.	.	.	.	.	.	.	.	.	.	.	.	.	1	0	1	.	.	.	.	.
GOLDFARB, I., 2011.	.	.	.	.	.	.	.	.	.	.	.	.	.	0	0	0	.	.	.	.	.
GORMAN, J. R., 2012.	0.23	0	0.11	0.5	.	.	.	.	199	199	2012	2010 - 11	USA/Canada	1	0	0	S.Flu	.	Flu shots have dangerous side-effects during preg	No/yes	concern
GUL, R., BIBI, S., 2016.	.	.	.	.	.	.	.	.	.	.	.	.	.	0	0	0	.	.	.	.	.
HALLISSEY, R., 2018.	.	.	.	.	.	.	.	.	.	.	.	.	.	1	0	0	.	.	.	.	.
HALPERIN, B. A., 2014.	.	.	.	.	.	.	.	.	.	.	.	.	.	1	1	0	.	.	.	.	.
HASNAIN, S. & SHEIKH, N. H. 2007.	.	.	.	.	.	.	.	.	.	.	.	.	.	1	0	0	.	.	.	.	.
HASSAN, A. M., 2016.	.	.	.	.	.	.	.	.	.	.	.	.	.	0	0	0	.	.	.	.	.
HAYLES, 2015 .	.	.	.	.	.	.	.	.	.	.	.	.	.	1	0	0	.	.	.	.	.
HEALY, C. M., 2015b.	.	.	.	.	.	.	.	.	.	.	.	.	.	1	0	0	.	.	.	.	.
HENNINGER, M. L., 2015.	.	.	.	.	196	240	505	164	1105	1105	2015	2010 - 11	USA	1	1	0	S.Flu	.	I am concerned about side-effects of flu vax	Strongly or somewhat agree/Somewhat or strongly disagree or don't know	concern
HENNINGER, M., 2013.	0.32	1	0.22	0.47	.	.	.	.	552	552	2013	2010 - 11	USA	1	1	0	S.Flu	.	I am concerned about side-effects of flu vax	Strongly or somewhat agree/Somewhat or strongly disagree or don't know	concern
HILL, L., 2018.	.	.	.	.	.	.	.	.	.	.	.	.	.	0	0	0	.	.	.	.	.
HONARVAR, B., 2012.	.	.	.	.	.	.	.	.	.	.	.	.	.	1	0	0	.	.	.	.	.
HU, Y., WANG, Y., 2017	.	.	.	.	.	.	.	.	.	.	.	.	.	1	1	0	.	.	.	.	.
JADOON, A., 2016.	.	.	.	.	.	.	.	.	.	.	.	.	.	0	0	0	.	.	.	.	.
KANG, H., 2015.	.	.	.	.	.	.	.	.	.	.	.	.	.	1	0	0	.	.	.	.	.
KAY, M. K., 2012. 2009	.	.	.	.	.	.	.	.	.	.	.	.	.	1	0	0	.	.	.	.	.
KFOURI, R. D. A. & RICHTMANN, R. 2013.	.	.	.	.	.	.	.	.	.	.	.	.	.	0	0	0	.	.	.	.	.
KHAN, A. A., 2015.	.	.	.	.	.	.	.	.	.	.	.	.	.	1	0	0	.	.	.	.	.
KHARBANDA, E. O., 2011.	.	.	.	.	.	.	.	.	.	.	.	.	.	1	0	1	.	.	.	.	.
KOUASSI, D. P., 2012.	.	.	.	.	.	.	.	.	.	.	.	.	.	1	1	0	.	.	.	.	.
KOUL, P. A., 2014.	.	.	.	.	.	.	.	.	.	.	.	.	.	0	0	0	.	.	.	.	.
KRISHNASWAMY, S., 2018.	.	.	.	.	.	.	.	.	.	.	.	.	.	1	0	0	.	.	.	.	.
KRISS, J. L., 2018.	.	.	.	.	.	.	.	.	.	.	.	.	.	1	1	0	.	.	.	.	.
LARSON WILLIAMS, A., 2018.	.	.	.	.	.	.	.	.	.	.	.	.	.	1	0	1	.	.	.	.	.
LAU, J. T. F., 2010.	.	.	.	.	.	.	.	.	.	.	.	.	.	1	1	0	.	1	.	.	.
LOHINIVA, A.-L., 2014.	.	.	.	.	.	.	.	.	.	.	.	.	.	1	0	1	.	.	.	.	.
LOHM, D., 2014.	.	.	.	.	.	.	.	.	.	.	.	.	.	1	0	1	.	.	.	.	.
LOTTER, K., 2018.	.	.	.	.	.	.	.	.	.	.	.	.	.	1	1	0	.	.	.	.	.
LOUBET, P., 2016.	.	.	.	.	.	.	.	.	.	.	.	.	.	1	1	0	.	.	.	.	.
LYNCH, M. M., 2012.	.	.	.	.	.	.	.	.	.	.	.	.	.	1	0	1	.	.	.	.	.
MACDOUGALL, D. M., 2016.	.	.	.	.	.	.	.	.	.	.	.	.	.	1	0	0	.	.	.	.	.
MAHER, L., 2013.	.	.	.	.	.	.	.	.	.	.	.	.	.	1	1	0	.	.	.	.	.
MAISA, A., 2018.	.	.	.	.	.	.	.	.	.	.	.	.	.	1	0	1	.	.	.	.	.
MAK, 2015.	.	.	.	.	.	.	.	.	.	.	.	.	.	1	1	0	.	.	.	.	.
MAK, D. B., 2018.	.	.	.	.	.	.	.	.	.	.	.	.	.	1	1	0	.	.	.	.	.
MARSH, H., 2014.	.	.	.	.	.	.	.	.	.	.	.	.	.	1	0	1	.	.	.	.	.
MAURICI, M., 2016.	.	.	.	.	.	.	.	.	.	.	.	.	.	0	0	0	.	.	.	.	.
MAYET, A. Y., 2017.	.	.	.	.	.	.	.	.	.	.	.	.	.	1	1	0	.	.	.	.	.
MCCARTHY, E. A., 2012.	.	.	.	.	.	.	.	.	.	.	.	.	.	1	0	0	.	.	.	.	.
MCCARTHY, E. A., 2015a.	.	.	.	.	.	.	.	.	.	.	.	.	.	1	0	0	.	.	.	.	.
MCQUAID, F., 2016c.	.	.	.	.	.	.	.	.	.	.	.	.	.	1	0	1	.	.	.	.	.
MCQUAID, F., 2018.	.	.	.	.	.	.	.	.	.	.	.	.	.	1	0	0	.	.	.	.	.
MEHARRY, P., 2013.	.	.	.	.	.	.	.	.	.	.	.	.	.	1	0	1	.	.	.	.	.
MOHAMMED, H., 2018.	.	.	.	.	.	.	.	.	.	.	.	.	.	1	1	0	.	.	.	.	.
NAPOLITANO, F., 2017.	.	.	.	.	.	.	.	.	.	.	.	.	.	1	1	0	.	.	.	.	.
O'GRADY, 2015.	.	.	.	.	2	22	7	20	53	51	2015	2012	Australia	0	0	0	S.Flu	.	Vaccine in preg could make you sick	No or DK/Yes	probability
O'SHEA, A., 2018.	.	.	.	.	.	.	.	.	.	.	.	.	.	1	0	1	.	.	.	.	.
OZER, A., 2010.	.	.	.	.	.	.	.	.	.	.	.	.	.	1	0	0	.	.	.	.	.
PUCHALSKI, S. 2014.	.	.	.	.	.	.	.	.	.	.	.	.	.	1	0	0	.	.	.	.	.
REGAN, A. K., 2016.	.	.	.	.	.	.	.	.	.	.	.	.	.	1	1	0	.	.	.	.	.
RICHUN, L., 2018.	.	.	.	.	.	.	.	.	.	.	.	.	.	1	0	1	.	.	.	.	.
SAKAGUCHI, S., 2011.	.	.	.	.	.	.	.	.	.	.	.	.	.	1	0	0	.	.	.	.	.
SCHINDLER, M., 2012.	.	.	.	.	.	.	.	.	.	.	.	.	.	1	0	1	.	.	.	.	.
SIDDIQUI, M., 2017.	.	.	.	.	.	.	.	.	.	.	.	.	.	1	0	0	.	.	.	.	.
SONG, Y., 2017.	.	.	.	.	.	.	.	.	.	.	.	.	.	0	0	0	.	.	.	.	.
STARK, 2016.	.	.	.	.	.	.	.	.	.	.	.	.	.	1	1	0	.	.	.	.	.
STEELFISHER, G. K., 2011.	.	.	.	.	.	.	.	.	.	.	.	.	.	1	0	0	.	.	.	.	.
STRASSBERG, E. R., 2018.	.	.	.	.	.	.	.	.	.	.	.	.	.	1	0	0	.	.	.	.	.
TAKSDAL, S. E., 2013.	.	.	.	.	.	.	.	.	.	.	.	.	.	1	1	0	.	.	.	.	.
TARRANT, M., 2013.	.	.	.	.	32	493	2	21	549	548	2013	2010	Hong Kong	1	1	0	P.Flu	.	I am concerned about side-effects of flu vax	Agree/disagree	concern
TONG, A., 2008.	6.07	0	2	19.5	.	.	.	.	185	185	2008	2003 - 04	Canada	1	1	0	S.Flu	.	I am concerned about side-effects of flu vax	No/yes	concern
TUELLS, J., 2018.	.	.	.	.	.	.	.	.	.	.	.	.	.	1	1	0	.	.	.	.	.
UGEZU, C. 2018.	.	.	.	.	.	.	.	.	.	.	.	.	.	1	0	0	.	.	.	.	.
VAN LIER, A., 2012.	.	.	.	.	.	.	.	.	.	.	.	.	.	1	0	0	.	.	.	.	.
VARAN, A. K., 2014.	.	.	.	.	.	.	.	.	.	.	.	.	.	1	1	0	.	.	.	.	.
VILA-CANDEL, R., 2016.	.	.	.	.	.	.	.	.	.	.	.	.	.	1	0	0	.	.	.	.	.
WHITE, S. W., 2010.	.	.	.	.	.	.	.	.	.	.	.	.	.	0	0	0	.	.	.	.	.
WILCOX, C. R. 2018.	.	.	.	.	.	.	.	.	.	.	.	.	.	1	0	0	.	.	.	.	.
WILEY, K. E., 2015.	.	.	.	.	.	.	.	.	.	.	.	.	.	1	0	1	.	.	.	.	.
WILEY, K. E., 2013.	.	.	.	.	.	.	.	.	.	.	.	.	.	1	0	0	.	.	.	.	.
WILEY, K. E., 2013.	.	.	.	.	.	.	.	.	.	.	.	.	.	1	0	0	.	.	.	.	.
YMBA, A. & PERREY, C. 2003.	.	.	.	.	.	.	.	.	.	.	.	.	.	0	0	0	.	.	.	.	.
YUDIN, M. H.,2009.	.	.	.	.	.	.	.	.	.	.	.	.	.	1	0	0	.	.	.	.	.
YUEN, C. Y. S., 2016.	.	.	.	.	.	.	.	.	.	.	.	.	.	1	0	1	.	.	.	.	.
YUEN, C. Y. S., . 2013.	.	.	.	.	.	.	.	.	.	.	.	.	.	1	1	0	.	1	.	.	.
MITRA, J. & MANNA, A. 1997.	.	.	.	.	.	.	.	.	.	.	.	.	.	0	0	0	.	.	.	.	.
SILVERMAN, 2001a.	.	.	.	.	.	.	.	.	.	.	.	.	.	0	0	0	.	.	.	.	.
WILCOX ET AL 2018b	.	.	.	.	.	.	.	.	.	.	.	.	.	0	0	0	.	.	.	.	.

## Sheet: Vaccine Harm - outcome vaccinat
Vaccine harm and vaccination status (primary outcome)
STUDY	or	adjusted	lci	uci	e1d1	e1d0	e0d1	e0d0	num_participants	num_respondents	year_published	year_conducted	country	eligible_score	high_score	qualitative	vaccine	contacted author	exposure_name	comparison_group	indicator
ABASI, E., 2015.	.	.	.	.	.	.	.	.	.	.	.	.	.	1	0	0	.	.	.	.	.
AGRICOLA, E., 2016	.	.	.	.	.	.	.	.	.	.	.	.	.	1	1	0	.	.	.	.	.
ARRIOLA, C. S., 2018.	.	.	.	.	.	.	.	.	.	.	.	.	.	1	1	0	.	.	.	.	.
ASHFAQ, U., 2017.	.	.	.	.	.	.	.	.	.	.	.	.	.	0	0	0	.	.	.	.	.
BARRETT, T., 2018.	.	.	.	.	.	.	.	.	.	.	.	.	.	1	1	0	.	.	.	.	.
BEIGI, R. H., 2009.	.	.	.	.	.	.	.	.	.	.	.	.	.	1	0	0	.	.	.	.	.
BEN NATAN, M., 2017.	.	.	.	.	.	.	.	.	.	.	.	.	.	1	0	0	.	.	.	.	.
BETTINGER, J. A., 2016.	.	.	.	.	.	.	.	.	.	.	.	.	.	0	0	0	.	.	.	.	.
BLANCHARD-ROHNER, G., 2012.	.	.	.	.	3	5	44	209	261	261	2012	2011	Switzerland	1	1	0	S.Flu	.	Flu vaccine can cause pre-term births	True/False or don't know	preterm
BLANCHARD-ROHNER, G., 2012.	.	.	.	.	3	31	44	183	261	261	2012	2011	Switzerland	1	1	0	S.Flu	.	Flu vaccine is dangerous in pregnancy	True/False or don't know	general
BODEKER, B., 2014.	.	.	.	.	.	.	.	.	.	.	.	.	.	1	1	0	.	.	.	.	.
BOEDEKER, B., 2015.	.	.	.	.	.	.	.	.	.	.	.	.	.	1	0	0	.	.	.	.	.
CAMPBELL, H., 2015.	.	.	.	.	.	.	.	.	.	.	.	.	.	1	0	0	.	.	.	.	.
CASSADY, D., 2012.	.	.	.	.	.	.	.	.	.	.	.	.	.	1	0	1	.	.	.	.	.
CASTRO-SANCHEZ, E., 2018.	.	.	.	.	.	.	.	.	.	.	.	.	.	1	1	0	.	.	.	.	.
CELIKEL, A., 2014.	.	.	.	.	.	.	.	.	.	.	.	.	.	1	0	0	.	.	.	.	.
CHAMBERLAIN, A. T., 2016a.	.	.	.	.	.	.	.	.	.	.	.	.	.	1	1	0	.	.	.	.	.
CHAMBERLAIN, A. T., 2015.	.	.	.	.	.	.	.	.	.	.	.	.	.	1	1	0	.	.	.	.	.
COLLINS, J., 2014	.	.	.	.	.	.	.	.	.	.	.	.	.	1	0	1	.	.	.	.	.
D'ALESSANDRO, A., 2018.	.	.	.	.	.	.	.	.	.	.	.	.	.	1	1	0	.	.	.	.	.
DEMPSEY, A. F., 2016.	.	.	.	.	.	.	.	.	.	.	.	.	.	1	0	0	.	.	.	.	.
DING, H., 2011.	.	.	.	.	.	.	.	.	.	.	.	.	.	1	0	0	.	.	.	.	.
DITSUNGNOEN, D., 2016.	.	.	.	.	.	.	.	.	.	.	.	.	.	1	1	0	.	.	.	.	.
DLUGACZ, Y., 2012.	.	.	.	.	30	348	338	322	1325	1038	2012	2010	USA	1	0	0	P.Flu	.	H1N1 vaccine during preg can hurt unborn baby	Agree/disagree	general
DLUGACZ, Y., 2012.	.	.	.	.	34	277	329	387	1325	1027	2012	2010	USA	1	0	0	P.Flu	.	H1N1 vaccine can increase chance of miscarriage	Agree/disagree	miscarriage
DONALDSON, B., 2015.	.	.	.	.	.	.	.	.	.	.	.	.	.	1	0	0	.	.	.	.	.
DREES, M., . 2012.	.	.	.	.	.	.	.	.	.	.	.	.	.	1	1	0	.	.	.	.	.
DREES, M., 2013.	.	.	.	.	.	.	.	.	.	.	.	.	.	1	1	0	.	.	.	.	.
EDMONDS, B. M. T., 2011.	.	.	.	.	.	.	.	.	.	.	.	.	.	1	1	0	.	.	.	.	.
EPPES, C., 2013.	.	.	.	.	4	11	54	15	88	84	2013	2009 - 10	USA	1	0	0	S.Flu	.	The flu shot causes birth defects	Agree/disagree	birth
EPPES, C., 2013.	.	.	.	.	6	14	51	14	88	85	2013	2009 - 10	USA	1	0	0	P.Flu	.	The flu shot causes birth defects	Agree/disagree	birth
FABRY, P., 2011.	.	.	.	.	70	50	121	9	250	250	2011	2010	Canada	1	1	0	P.Flu	.	Flu shot is not safe for the baby	No/yes	general
FISHER, B. M., 2011.	.	.	.	.	.	.	.	.	.	.	.	.	.	0	0	0	.	.	.	.	.
FLEMING, J. A., 2018.	.	.	.	.	.	.	.	.	.	.	.	.	.	0	0	0	.	.	.	.	.
FRIDMAN, D., 2011.	.	.	.	.	19	68	35	90	212	212	2011	2009	USA	1	1	0	P.Flu	.	Swine flu vaccine is harmful for my baby	Likert scale (strongly agree +aggree/storongly disagree, disagree and neither agree or disagree)	general
GAUDELUS, J., 2016.	.	.	.	.	.	.	.	.	.	.	.	.	.	1	0	0	.	.	.	.	.
GAULD, N. J., 2016.	.	.	.	.	.	.	.	.	.	.	.	.	.	1	0	1	.	.	.	.	.
GOLDFARB, I., 2011.	.	.	.	.	.	.	.	.	.	.	.	.	.	0	0	0	.	.	.	.	.
GORMAN, J. R., 2012.	0.15	0	0.07	0.32	.	.	.	.	199	199	2012	2010 - 11	USA/Canada	1	0	0	S.Flu	.	Having flu shot during preg could harm my baby	No/yes	general
GUL, R., BIBI, S., 2016.	.	.	.	.	.	.	.	.	.	.	.	.	.	0	0	0	.	.	.	.	.
HALLISSEY, R., 2018.	.	.	.	.	.	.	.	.	.	.	.	.	.	0	0	0	.	.	.	.	.
HALPERIN, B. A., 2014.	.	.	.	.	.	.	.	.	.	.	.	.	.	1	1	0	.	.	.	.	.
HASNAIN, S. & SHEIKH, N. H. 2007.	.	.	.	.	.	.	.	.	.	.	.	.	.	1	0	0	.	.	.	.	.
HASSAN, A. M., 2016.	.	.	.	.	.	.	.	.	.	.	.	.	.	0	0	0	.	.	.	.	.
HAYLES, 2015 .	.	.	.	.	0.5	50	30	266	381	346	2015	2013	Australia	1	0	0	Pertussis	.	I am concerned about safety fo vax during preg	No/yes	general
HEALY, C. M., 2015b.	.	.	.	.	.	.	.	.	.	.	.	.	.	1	0	0	.	.	.	.	.
HENNINGER, M. L., 2015.	.	.	.	.	43	144	658	260	1105	1105	2015	2010 - 11	USA	1	1	0	S.Flu	.	Influenza vaccine is safe and does not pose risk to baby	Somewhat or strongly disagree/ Somewhat or strongly agree or neutral	general
HENNINGER, M., 2013.	.	.	.	.	.	.	.	.	.	.	.	.	.	1	1	0	.	.	.	.	.
HILL, L., 2018.	.	.	.	.	.	.	.	.	.	.	.	.	.	0	0	0	.	.	.	.	.
HONARVAR, B., 2012.	.	.	.	.	.	.	.	.	.	.	.	.	.	1	0	0	.	.	.	.	.
HU, Y., WANG, Y., 2017	.	.	.	.	.	.	.	.	.	.	.	.	.	1	1	0	.	.	.	.	.
JADOON, A., 2016.	.	.	.	.	.	.	.	.	.	.	.	.	.	0	0	0	.	.	.	.	.
KANG, H., 2015.	.	.	.	.	.	.	.	.	.	.	.	.	.	1	0	0	.	.	.	.	.
KAY, M. K., 2012. 2009	.	.	.	.	.	.	.	.	.	.	.	.	.	1	0	0	.	.	.	.	.
KFOURI, R. D. A. & RICHTMANN, R. 2013.	.	.	.	.	.	.	.	.	.	.	.	.	.	0	0	0	.	.	.	.	.
KHAN, A. A., 2015.	.	.	.	.	.	.	.	.	.	.	.	.	.	1	0	0	.	.	.	.	.
KHARBANDA, E. O., 2011.	.	.	.	.	.	.	.	.	.	.	.	.	.	1	0	1	.	.	.	.	.
KOUASSI, D. P., 2012.	.	.	.	.	.	.	.	.	.	.	.	.	.	1	1	0	.	.	.	.	.
KOUL, P. A., 2014.	.	.	.	.	.	.	.	.	.	.	.	.	.	0	0	0	.	.	.	.	.
KRISHNASWAMY, S., 2018.	.	.	.	.	.	.	.	.	.	.	.	.	.	1	0	0	.	.	.	.	.
KRISS, J. L., 2018.	.	.	.	.	.	.	.	.	.	.	.	.	.	1	1	0	.	.	.	.	.
LARSON WILLIAMS, A., 2018.	.	.	.	.	.	.	.	.	.	.	.	.	.	1	0	1	.	.	.	.	.
LAU, J. T. F., 2010.	.	.	.	.	.	.	.	.	.	.	.	.	.	1	1	0	.	.	.	.	.
LOHINIVA, A.-L., 2014.	.	.	.	.	.	.	.	.	.	.	.	.	.	1	0	1	.	.	.	.	.
LOHM, D., 2014.	.	.	.	.	.	.	.	.	.	.	.	.	.	1	0	1	.	.	.	.	.
LOTTER, K., 2018.	.	.	.	.	.	.	.	.	.	.	.	.	.	1	1	0	.	.	.	.	.
LOUBET, P., 2016.	.	.	.	.	.	.	.	.	.	.	.	.	.	1	1	0	.	.	.	.	.
LYNCH, M. M., 2012.	.	.	.	.	.	.	.	.	.	.	.	.	.	1	0	1	.	.	.	.	.
MACDOUGALL, D. M., 2016.	.	.	.	.	.	.	.	.	.	.	.	.	.	1	0	0	.	.	.	.	.
MAHER, L., 2013.	0.43	0	0.28	0.67	.	.	.	.	462	462	2013	2012	Australia	1	1	0	S.Flu	.	Concerned about safety of flu vax for baby	No/yes	general
MAISA, A., 2018.	.	.	.	.	.	.	.	.	.	.	.	.	.	1	0	1	.	.	.	.	.
MAK, 2015.	.	.	.	.	.	.	.	.	.	.	.	.	.	1	1	0	.	.	.	.	.
MAK, D. B., 2018.	.	.	.	.	.	.	.	.	.	.	.	.	.	1	1	0	.	.	.	.	.
MARSH, H., 2014.	.	.	.	.	.	.	.	.	.	.	.	.	.	1	0	1	.	.	.	.	.
MAURICI, M., 2016.	.	.	.	.	.	.	.	.	.	.	.	.	.	0	0	0	.	.	.	.	.
MAYET, A. Y., 2017.	.	.	.	.	.	.	.	.	.	.	.	.	.	1	1	0	.	.	.	.	.
MCCARTHY, E. A., 2012.	.	.	.	.	.	.	.	.	.	.	.	.	.	1	0	0	.	.	.	.	.
MCCARTHY, E. A., 2015a.	.	.	.	.	.	.	.	.	.	.	.	.	.	1	0	0	.	.	.	.	.
MCQUAID, F., 2016c.	.	.	.	.	.	.	.	.	.	.	.	.	.	1	0	1	.	.	.	.	.
MCQUAID, F., 2018.	.	.	.	.	.	.	.	.	.	.	.	.	.	1	0	0	.	.	.	.	.
MEHARRY, P., 2013.	.	.	.	.	.	.	.	.	.	.	.	.	.	1	0	1	.	.	.	.	.
MOHAMMED, H., 2018.	.	.	.	.	.	.	.	.	.	.	.	.	.	1	1	0	.	.	.	.	.
NAPOLITANO, F., 2017.	.	.	.	.	.	.	.	.	.	.	.	.	.	1	1	0	.	.	.	.	.
O'GRADY, 2015.	.	.	.	.	1	6	8	36	53	51	2015	2012	Australia	0	0	0	S.Flu	.	Vaccine could harm unborn baby	No or DK/Yes	general
O'SHEA, A., 2018.	.	.	.	.	.	.	.	.	.	.	.	.	.	1	0	1	.	.	.	.	.
OZER, A., 2010.	.	.	.	.	.	.	.	.	.	.	.	.	.	1	0	0	.	.	.	.	.
PUCHALSKI, S. 2014.	.	.	.	.	.	.	.	.	.	.	.	.	.	1	0	0	.	.	.	.	.
REGAN, A. K., 2016.	.	.	.	.	.	.	.	.	.	.	.	.	.	1	1	0	.	.	.	.	.
RICHUN, L., 2018.	.	.	.	.	.	.	.	.	.	.	.	.	.	1	0	1	.	.	.	.	.
SAKAGUCHI, S., 2011.	.	.	.	.	.	.	.	.	.	.	.	.	.	1	0	0	.	.	.	.	.
SCHINDLER, M., 2012.	.	.	.	.	.	.	.	.	.	.	.	.	.	1	0	1	.	.	.	.	.
SIDDIQUI, M., 2017.	.	.	.	.	.	.	.	.	.	.	.	.	.	1	0	0	.	.	.	.	.
SONG, Y., 2017.	.	.	.	.	.	.	.	.	.	.	.	.	.	0	0	0	.	.	.	.	.
STARK, 2016.	.	.	.	.	.	.	.	.	.	.	.	.	.	1	1	0	.	.	.	.	.
STEELFISHER, G. K., 2011.	.	.	.	.	99	271	110	18	514	498	2011	2010	USA	1	0	0	P.Flu	.	Safety of H1N1 vaccine	Somewhat or not safe/very safe	general
STRASSBERG, E. R., 2018.	.	.	.	.	.	.	.	.	.	.	.	.	.	1	0	0	.	.	.	.	.
TAKSDAL, S. E., 2013.	.	.	.	.	2	106	93	106	416	307	2013	2012	Australia	1	1	0	S.Flu	.	Believe flu vaccine is unsafe for infant	No/yes	general
TARRANT, M., 2013.	.	.	.	.	19	423	14	91	549	547	2013	2010	Hong Kong	1	1	0	P.Flu	.	H1N1 vaccine during preg may induce spontaneous abortion	Agree/disagree	miscarriage
TARRANT, M., 2013.	.	.	.	.	9	300	24	211	549	544	2013	2010	Hong Kong	1	1	0	P.Flu	.	H1N1 vaccine during preg may induce pre-term contractions	Agree/disagree	preterm
TARRANT, M., 2013.	.	.	.	.	7	257	27	253	549	544	2013	2010	Hong Kong	1	1	0	P.Flu	.	H1N1 vaccine during preg can cause birth defects	Agree/disagree	birth
TARRANT, M., 2013.	.	.	.	.	7	197	27	314	549	545	2013	2010	Hong Kong	1	1	0	P.Flu	.	Baby might get flu in womb if I get H1N1 vax	Agree/disagree	general
TONG, A., 2008.	.	.	.	.	.	.	.	.	.	.	.	.	.	1	1	0	.	.	.	.	.
TUELLS, J., 2018.	.	.	.	.	.	.	.	.	.	.	.	.	.	1	1	0	.	.	.	.	.
UGEZU, C. 2018.	.	.	.	.	.	.	.	.	.	.	.	.	.	1	0	0	.	.	.	.	.
VAN LIER, A., 2012.	.	.	.	.	862	939	1027	154	2993	2982	2012	2010	Netherlands	1	0	0	P.Flu	.	I was afraid that the vaccine would be	Strongly agree	general
VARAN, A. K., 2014.	.	.	.	.	.	.	.	.	.	.	.	.	.	1	1	0	.	.	.	.	.
VILA-CANDEL, R., 2016.	.	.	.	.	.	.	.	.	.	.	.	.	.	1	0	0	.	.	.	.	.
WHITE, S. W., 2010.	.	.	.	.	.	.	.	.	.	.	.	.	.	0	0	0	.	.	.	.	.
WILCOX, C. R. 2018.	.	.	.	.	.	.	.	.	.	.	.	.	.	1	0	0	.	.	.	.	.
WILEY, K. E., 2015.	.	.	.	.	.	.	.	.	.	.	.	.	.	1	0	1	.	.	.	.	.
WILEY, K. E., 2013.	0.5	1	0.2	0.9	.	.	.	.	815	815	2013	2011	Australia	1	0	0	S.Flu	.	Concerned about baby's safety if having flu vax during preg	Agree/disagree	general
WILEY, K. E., 2013.	.	.	.	.	.	.	.	.	.	.	.	.	.	1	0	0	.	.	.	.	.
YMBA, A. & PERREY, C. 2003.	.	.	.	.	.	.	.	.	.	.	.	.	.	0	0	0	.	.	.	.	.
YUDIN, M. H.,2009.	.	.	.	.	.	.	.	.	.	.	.	.	.	1	0	0	.	.	.	.	.
YUEN, C. Y. S., 2016.	.	.	.	.	.	.	.	.	.	.	.	.	.	1	0	1	.	.	.	.	.
YUEN, C. Y. S., . 2013.	.	.	.	.	.	.	.	.	.	.	.	.	.	1	1	0	.	1	.	.	.
MITRA, J. & MANNA, A. 1997.	.	.	.	.	.	.	.	.	.	.	.	.	.	0	0	0	.	.	.	.	.
SILVERMAN, 2001a.	.	.	.	.	.	.	.	.	.	.	.	.	.	0	0	0	.	.	.	.	.
WILCOX ET AL 2018 b	.	.	.	.	.	.	.	.	.	.	.	.	.	0	0	0	.	.	.	.	.

## Sheet: Benefits of vaccines - vaccinat
Benefits of Vaccines and vaccination status (primary outcome)
STUDY	or	adjusted	lci	uci	e1d1	e1d0	e0d1	e0d0	num_participants	num_respondents	year_published	year_conducted	country	eligible_score	high_score	qualitative	vaccine	contacted author	exposure_name	comparison	indicator
ABASI, E., 2015.	.	.	.	.	.	.	.	.	.	.	.	.	.	1	0	0	.	.	.	.	.
AGRICOLA, E., 2016	.	.	.	.	.	.	.	.	.	.	.	.	.	1	1	0	.	.	.	.	.
ARRIOLA, C. S., 2018.	.	.	.	.	518	569	27	189	1303	1303	2018	2018	Nicaragua	1	1	0	S.Flu	.	Perception of effectiveness of flu vax	Very or somewhat effective/ not effective or dont know	general
ASHFAQ, U., 2017.	.	.	.	.	.	.	.	.	.	.	.	.	.	0	0	0	.	.	.	.	.
BARRETT, T., 2018.	.	.	.	.	.	.	.	.	.	.	.	.	.	1	1	0	.	.	.	.	.
BEIGI, R. H., 2009.	.	.	.	.	.	.	.	.	.	.	.	.	.	1	0	0	.	.	.	.	.
BEN NATAN, M., 2017.	.	.	.	.	.	.	.	.	.	.	.	.	.	1	0	0	.	.	.	.	.
BETTINGER, J. A., 2016.	.	.	.	.	.	.	.	.	.	.	.	.	.	0	0	0	.	.	.	.	.
BLANCHARD-ROHNER, G., 2012.	.	.	.	.	.	.	.	.	.	.	.	.	.	1	1	0	.	.	.	.	.
BODEKER, B., 2014.	2.28	0	1.97	2.63	.	.	.	.	1025	1025	2014	2013	Germany	1	1	0	S.Flu	.	Perceived vaccine effectiveness for preg women	Very or somewhat effective/ not effective or dont know	pregnant
BOEDEKER, B., 2015.	.	.	.	.	.	.	.	.	.	.	.	.	.	1	0	0	.	.	.	.	.
CAMPBELL, H., 2015.	.	.	.	.	.	.	.	.	.	.	.	.	.	1	0	0	.	.	.	.	.
CASSADY, D., 2012.	.	.	.	.	.	.	.	.	.	.	.	.	.	1	0	1	.	.	.	.	.
CASTRO-SANCHEZ, E., 2018.	.	.	.	.	.	.	.	.	.	.	.	.	.	1	1	0	.	.	.	.	.
CELIKEL, A., 2014.	.	.	.	.	.	.	.	.	.	.	.	.	.	1	0	0	.	.	.	.	.
CHAMBERLAIN, A. T., 2016a.	.	.	.	.	.	.	.	.	.	.	.	.	.	1	1	0	.	.	.	.	.
CHAMBERLAIN, A. T., 2015.	.	.	.	.	.	.	.	.	.	.	.	.	.	1	1	0	.	.	.	.	.
COLLINS, J., 2014	.	.	.	.	.	.	.	.	.	.	.	.	.	1	0	1	.	.	.	.	.
D'ALESSANDRO, A., 2018.	.	.	.	.	.	.	.	.	.	.	.	.	.	1	1	0	.	.	.	.	.
DEMPSEY, A. F., 2016.	.	.	.	.	.	.	.	.	.	.	.	.	.	1	0	0	.	.	.	.	.
DING, H., 2011.	.	.	.	.	.	.	.	.	.	.	.	.	.	1	0	0	.	.	.	.	.
DITSUNGNOEN, D., 2016.	.	.	.	.	.	.	.	.	.	.	.	.	.	1	1	0	.	.	.	.	.
DLUGACZ, Y., 2012.	.	.	.	.	.	.	.	.	.	.	.	.	.	1	0	0	.	.	.	.	.
DONALDSON, B., 2015.	.	.	.	.	.	.	.	.	.	.	.	.	.	1	0	0	.	.	.	.	.
DREES, M., . 2012.	.	.	.	.	.	.	.	.	.	.	.	.	.	1	1	0	.	.	.	.	.
DREES, M., 2013.	.	.	.	.	.	.	.	.	.	.	.	.	.	1	1	0	.	.	.	.	.
EDMONDS, B. M. T., 2011.	.	.	.	.	.	.	.	.	.	.	.	.	.	1	1	0	.	.	.	.	.
EPPES, C., 2013.	.	.	.	.	39	20	20	6	88	85	2013	2009 - 10	USA	1	0	0	S.Flu	.	If pregnant women get the flu shot it protects tbe baby	Agree/disagree	baby
EPPES, C., 2013.	.	.	.	.	43	17	16	12	88	88	2013	2009 - 10	USA	1	0	0	P.Flu	.	If pregnant women get the flu shot it protects tbe baby	Agree/disagree	baby
EPPES, C., 2013.	.	.	.	.	58	24	1	2	88	85	2013	2009 - 10	USA	1	0	0	S.Flu	.	Flu shot will protect me from getting the flu	Agree/disagree	pregnant
EPPES, C., 2013.	.	.	.	.	58	23	1	6	88	88	2013	2009 - 10	USA	1	0	0	P.Flu	.	Flu shot will protect me from getting the flu	Agree/disagree	pregnant
FABRY, P., 2011.	7.0	1	2.0	23.4	.	.	.	.	250	250	2011	2010	Canada	1	1	0	P.Flu	.	The H1N1 vax could protect me from the disease	Agree/disagree	pregnant
FISHER, B. M., 2011.	.	.	.	.	.	.	.	.	.	.	.	.	.	0	0	0	.	.	.	.	.
FLEMING, J. A., 2018.	.	.	.	.	.	.	.	.	.	.	.	.	.	0	0	0	.	.	.	.	.
FRIDMAN, D., 2011.	0.96	1	0.61	1.49	.	.	.	.	212	212	2011	2009	USA	1	1	0	P.Flu	.	Perceived benefit of vax	Low/high score	general
GAUDELUS, J., 2016.	.	.	.	.	.	.	.	.	.	.	.	.	.	1	0	0	.	.	.	.	.
GAULD, N. J., 2016.	.	.	.	.	.	.	.	.	.	.	.	.	.	1	0	1	.	.	.	.	.
GOLDFARB, I., 2011.	.	.	.	.	.	.	.	.	.	.	.	.	.	0	0	0	.	.	.	.	.
GORMAN, J. R., 2012.	3.92	1	1.48	10.43	.	.	.	.	199	199	2012	2010 - 11	USA/Canada	1	0	0	S.Flu	.	Perceived effectiveness	Low/high score	general
GUL, R., BIBI, S., 2016.	.	.	.	.	.	.	.	.	.	.	.	.	.	0	0	0	.	.	.	.	.
HALLISSEY, R., 2018.	.	.	.	.	.	.	.	.	.	.	.	.	.	0	0	0	.	.	.	.	.
HALPERIN, B. A., 2014.	.	.	.	.	.	.	.	.	.	.	.	.	.	1	1	0	.	.	.	.	.
HASNAIN, S. & SHEIKH, N. H. 2007.	.	.	.	.	.	.	.	.	.	.	.	.	.	1	0	0	.	.	.	.	.
HASSAN, A. M., 2016.	.	.	.	.	.	.	.	.	.	.	.	.	.	0	0	0	.	.	.	.	.
HAYLES, 2015 .	.	.	.	.	.	.	.	.	.	.	.	.	.	1	0	0	.	.	.	.	.
HEALY, C. M., 2015b.	.	.	.	.	.	.	.	.	.	.	.	.	.	1	0	0	.	.	.	.	.
HENNINGER, M. L., 2015.	.	.	.	.	582	218	119	186	1105	1105	2015	2010 - 11	USA	1	1	0	S.Flu	.	Perceived effectivness of flu vax in preventing flu for mother	Very or somewhat effective/ not effective or dont know	pregnant
HENNINGER, M. L., 2015.	.	.	.	.	411	171	290	233	1105	1105	2015	2010 - 11	USA	1	1	0	S.Flu	.	Perceived effectivness of flu vax in preventing flu for baby	Very or somewhat effective/ not effective or dont know	baby
HENNINGER, M., 2013.	.	.	.	.	.	.	.	.	.	.	.	.	.	1	1	0	.	.	.	.	.
HILL, L., 2018.	.	.	.	.	.	.	.	.	.	.	.	.	.	0	0	0	.	.	.	.	.
HONARVAR, B., 2012.	.	.	.	.	.	.	.	.	.	.	.	.	.	1	0	0	.	.	.	.	.
HU, Y., WANG, Y., 2017	.	.	.	.	.	.	.	.	.	.	.	.	.	1	1	0	.	.	.	.	.
JADOON, A., 2016.	.	.	.	.	.	.	.	.	.	.	.	.	.	0	0	0	.	.	.	.	.
KANG, H., 2015.	.	.	.	.	.	.	.	.	.	.	.	.	.	1	0	0	.	.	.	.	.
KAY, M. K., 2012. 2009	.	.	.	.	.	.	.	.	.	.	.	.	.	1	0	0	.	.	.	.	.
KFOURI, R. D. A. & RICHTMANN, R. 2013.	.	.	.	.	210	0.5	77	13	300	300	2013	2010	Brazil	0	0	0	S.Flu	.	Aware of vaccine protection	No/yes	general
KHAN, A. A., 2015.	.	.	.	.	.	.	.	.	.	.	.	.	.	1	0	0	.	.	.	.	.
KHARBANDA, E. O., 2011.	.	.	.	.	.	.	.	.	.	.	.	.	.	1	0	1	.	.	.	.	.
KOUASSI, D. P., 2012.	.	.	.	.	.	.	.	.	.	.	.	.	.	1	1	0	.	.	.	.	.
KOUL, P. A., 2014.	.	.	.	.	.	.	.	.	.	.	.	.	.	0	0	0	.	.	.	.	.
KRISHNASWAMY, S., 2018.	.	.	.	.	.	.	.	.	.	.	.	.	.	1	0	0	.	.	.	.	.
KRISS, J. L., 2018.	.	.	.	.	.	.	.	.	.	.	.	.	.	1	1	0	.	.	.	.	.
LARSON WILLIAMS, A., 2018.	.	.	.	.	.	.	.	.	.	.	.	.	.	1	0	1	.	.	.	.	.
LAU, J. T. F., 2010.	.	.	.	.	.	.	.	.	.	.	.	.	.	1	1	0	.	.	.	.	.
LOHINIVA, A.-L., 2014.	.	.	.	.	.	.	.	.	.	.	.	.	.	1	0	1	.	.	.	.	.
LOHM, D., 2014.	.	.	.	.	.	.	.	.	.	.	.	.	.	1	0	1	.	.	.	.	.
LOTTER, K., 2018.	.	.	.	.	.	.	.	.	.	.	.	.	.	1	1	0	.	.	.	.	.
LOUBET, P., 2016.	.	.	.	.	.	.	.	.	.	.	.	.	.	1	1	0	.	.	.	.	.
LYNCH, M. M., 2012.	.	.	.	.	.	.	.	.	.	.	.	.	.	1	0	1	.	.	.	.	.
MACDOUGALL, D. M., 2016.	.	.	.	.	.	.	.	.	.	.	.	.	.	1	0	0	.	.	.	.	.
MAHER, L., 2013.	3.39	0	2.06	5.62	.	.	.	.	462	462	2013	2012	Australia	1	1	0	S.Flu	.	Belief that flu vax protects preg women from effects of flu	No/yes	pregnant
MAHER, L., 2013.	1.36	0	0.86	2.13	.	.	.	.	462	462	2013	2012	Australia	1	1	0	S.Flu	.	Belief that flu vax protects baby from flu after birth	No/yes	baby
MAISA, A., 2018.	.	.	.	.	.	.	.	.	.	.	.	.	.	1	0	1	.	.	.	.	.
MAK, 2015.	.	.	.	.	.	.	.	.	.	.	.	.	.	1	1	0	.	.	.	.	.
MAK, D. B., 2018.	.	.	.	.	.	.	.	.	.	.	.	.	.	1	1	0	.	.	.	.	.
MARSH, H., 2014.	.	.	.	.	.	.	.	.	.	.	.	.	.	1	0	1	.	.	.	.	.
MAURICI, M., 2016.	.	.	.	.	.	.	.	.	.	.	.	.	.	0	0	0	.	.	.	.	.
MAYET, A. Y., 2017.	.	.	.	.	.	.	.	.	.	.	.	.	.	1	1	0	.	.	.	.	.
MCCARTHY, E. A., 2012.	.	.	.	.	.	.	.	.	.	.	.	.	.	1	0	0	.	.	.	.	.
MCCARTHY, E. A., 2015a.	.	.	.	.	.	.	.	.	.	.	.	.	.	1	0	0	.	.	.	.	.
MCQUAID, F., 2016c.	.	.	.	.	.	.	.	.	.	.	.	.	.	1	0	1	.	.	.	.	.
MCQUAID, F., 2018.	.	.	.	.	.	.	.	.	.	.	.	.	.	1	0	0	.	.	.	.	.
MEHARRY, P., 2013.	.	.	.	.	.	.	.	.	.	.	.	.	.	1	0	1	.	.	.	.	.
MOHAMMED, H., 2018.	.	.	.	.	.	.	.	.	.	.	.	.	.	1	1	0	.	.	.	.	.
NAPOLITANO, F., 2017.	.	.	.	.	.	.	.	.	.	.	.	.	.	1	1	0	.	.	.	.	.
O'GRADY, 2015.	.	.	.	.	3	15	6	27	53	51	2015	2012	Australia	0	0	0	S.Flu	.	Vaccine protects mother against flu	No or DK/Yes	pregnant
O'GRADY, 2015.	.	.	.	.	2	11	7	31	53	51	2015	2012	Australia	0	0	0	S.Flu	.	Vaccine protects newborn from flu	No or DK/Yes	baby
O'SHEA, A., 2018.	.	.	.	.	.	.	.	.	.	.	.	.	.	1	0	1	.	.	.	.	.
OZER, A., 2010.	.	.	.	.	20	190	8	96	314	314	2010	2009 - 10	Turkey	1	0	0	P.Flu	.	Vaccine protects 100% against H1N1 flu	No/yes	general
PUCHALSKI, S. 2014.	.	.	.	.	.	.	.	.	.	.	.	.	.	1	0	0	.	.	.	.	.
REGAN, A. K., 2016.	.	.	.	.	.	.	.	.	.	.	.	.	.	1	1	0	.	.	.	.	.
RICHUN, L., 2018.	.	.	.	.	.	.	.	.	.	.	.	.	.	1	0	1	.	.	.	.	.
SAKAGUCHI, S., 2011.	.	.	.	.	.	.	.	.	.	.	.	.	.	1	0	0	.	.	.	.	.
SCHINDLER, M., 2012.	.	.	.	.	.	.	.	.	.	.	.	.	.	1	0	1	.	.	.	.	.
SIDDIQUI, M., 2017.	.	.	.	.	.	.	.	.	.	.	.	.	.	1	0	0	.	.	.	.	.
SONG, Y., 2017.	.	.	.	.	.	.	.	.	.	.	.	.	.	0	0	0	.	.	.	.	.
STARK, 2016.	.	.	.	.	.	.	.	.	.	.	.	.	.	1	1	0	.	.	.	.	.
STEELFISHER, G. K., 2011.	.	.	.	.	87	75	126	226	514	514	2011	2010	USA	1	0	0	P.Flu	.	Benefit of vaccine for fetus	Provides protection/Don't know or no protection teo fetus	baby
STRASSBERG, E. R., 2018.	.	.	.	.	.	.	.	.	.	.	.	.	.	1	0	0	.	.	.	.	.
TAKSDAL, S. E., 2013.	3.8	1	1.16	12.43	.	.	.	.	416	416	2013	2012	Australia	1	1	0	S.Flu	.	Believing vax protects infant	No/yes	baby
TAKSDAL, S. E., 2013.	1.18	1	0.3	4.72	.	.	.	.	416	416	2013	2012	Australia	1	1	0	S.Flu	.	Believe vax is effective	No/yes	general
TAKSDAL, S. E., 2013.	9.77	0	4.36	21.89	.	.	.	.	416	416	2013	2012	Australia	1	1	0	S.Flu	.	Believe flu vax helps preg women	No/yes	pregnant
TARRANT, M., 2013.	.	.	.	.	17	56	16	459	549	548	2013	2010	Hong Kong	1	1	0	P.Flu	.	Foetus may benefit from H1N1 vax while still in the womb	Agree/disagree	foetus
TARRANT, M., 2013.	.	.	.	.	14	75	20	433	549	542	2013	2010	Hong Kong	1	1	0	P.Flu	.	Vax during preg can have protective effect on baby for first 6 months of life	Agree/disagree	baby
TONG, A., 2008.	3.5	0	1.4	9.0	.	.	.	.	185	185	2008	2003 - 04	Canada	1	1	0	S.Flu	.	Belief that maternal vax is helpful for baby	No/yes	baby
TUELLS, J., 2018.	.	.	.	.	.	.	.	.	.	.	.	.	.	1	1	0	.	.	.	.	.
UGEZU, C. 2018.	.	.	.	.	.	.	.	.	.	.	.	.	.	1	0	0	.	.	.	.	.
VAN LIER, A., 2012.	.	.	.	.	1282	88	602	1003	2993	2975	2012	2010	Netherlands	1	0	0	P.Flu	.	I expect to protext my child after birth by ge	agree/strongly agree	baby
VARAN, A. K., 2014.	.	.	.	.	.	.	.	.	.	.	.	.	.	1	1	0	.	.	.	.	.
VILA-CANDEL, R., 2016.	.	.	.	.	.	.	.	.	.	.	.	.	.	1	0	0	.	.	.	.	.
WHITE, S. W., 2010.	.	.	.	.	.	.	.	.	.	.	.	.	.	0	0	0	.	.	.	.	.
WILCOX, C. R. 2018.	.	.	.	.	.	.	.	.	.	.	.	.	.	1	0	0	.	.	.	.	.
WILEY, K. E., 2015.	.	.	.	.	.	.	.	.	.	.	.	.	.	1	0	1	.	.	.	.	.
WILEY, K. E., 2013.	.	.	.	.	.	.	.	.	.	.	.	.	.	1	0	0	.	.	.	.	.
WILEY, K. E., 2013.	.	.	.	.	179	133	34	428	815	774	2013	2011	Australia	1	0	0	S.Flu	.	Having flu vaccine while preg protects from flu	Agree/Neither agree nor disagree or disagree	general
YMBA, A. & PERREY, C. 2003.	.	.	.	.	.	.	.	.	.	.	.	.	.	0	0	0	.	.	.	.	.
YUDIN, M. H.,2009.	.	.	.	.	.	.	.	.	.	.	.	.	.	1	0	0	.	.	.	.	.
YUEN, C. Y. S., 2016.	.	.	.	.	.	.	.	.	.	.	.	.	.	1	0	1	.	.	.	.	.
YUEN, C. Y. S., . 2013.	9.98	1	3.79	26.24	.	.	.	.	2822	2822	2013	2011	Hong Kong	1	1	0	S.Flu	.	Perceived benefits	Low/high score	general
MITRA, J. & MANNA, A. 1997.	.	.	.	.	.	.	.	.	.	.	.	.	.	0	0	0	.	.	.	.	.
SILVERMAN, 2001a.	.	.	.	.	18	188	1	35	242	242	2001	2000	USA	0	0	0	S.Flu	.	Vaccine helps the baby	Agree/disagree	baby
WILCOX ET AL 2018b	.	.	.	.	.	.	.	.	.	.	2018	2017 - 18	UK	0	0	0	.	.	.	.	.

## Sheet: HCW Rec- outcome vaccination st
Healthcare Worker Recommendation and vaccination status (primary outcome)
STUDY	or	adjusted	lci	uci	e1d1	e1d0	e0d1	e0d0	num_participants	num_respondents	year_published	year_conducted	country	eligible_score	high_score	qualitative	vaccine	contacted author	exposure_name	comparison	indicator
ABASI, E., 2015.	.	.	.	.	.	.	.	.	.	.	.	.	.	1	0	0	.	.	.	.	.
AGRICOLA, E., 2016	.	.	.	.	.	.	.	.	.	.	.	.	.	1	1	0	.	.	.	.	.
ARRIOLA, C. S., 2018.	74.11	1	36.63	149.94	.	.	.	.	1303	1303	2018	2018	Nicaragua	1	1	0	S.Flu	.	Received recommendation for flu vax from HCP	No/yes	hcw
ASHFAQ, U., 2017.	.	.	.	.	.	.	.	.	.	.	.	.	.	0	0	0	.	.	.	.	.
BARRETT, T., 2018.	8.25	0	3.08	17.93	.	.	.	.	198	198	2018	2016	Ireland	1	1	0	S.Flu	.	HCP advised vax	No/yes	hcw
BEIGI, R. H., 2009.	.	.	.	.	.	.	.	.	.	.	.	.	.	1	0	0	.	.	.	.	.
BEN NATAN, M., 2017.	.	.	.	.	.	.	.	.	.	.	.	.	.	1	0	0	.	.	.	.	.
BETTINGER, J. A., 2016.	.	.	.	.	.	.	.	.	.	.	.	.	.	0	0	0	.	.	.	.	.
BLANCHARD-ROHNER, G., 2012.	.	.	.	.	.	.	.	.	.	.	.	.	.	1	1	0	.	.	.	.	.
BODEKER, B., 2014.	9.90	1	4.81	20.38	.	.	.	.	1025	1025	2014	2013	Germany	1	0	0	S.Flu	.	Received vax advise from a physician	No/yes	hcw
BOEDEKER, B., 2015.	.	.	.	.	.	.	.	.	.	.	.	.	.	1	0	0	.	.	.	.	.
CAMPBELL, H., 2015.	.	.	.	.	.	.	.	.	.	.	.	.	.	1	0	0	.	.	.	.	.
CASSADY, D., 2012.	.	.	.	.	.	.	.	.	.	.	.	.	.	1	0	1	.	.	.	.	.
CASTRO-SANCHEZ, E., 2018.	.	.	.	.	.	.	.	.	.	.	.	.	.	1	1	0	.	.	.	.	.
CELIKEL, A., 2014.	.	.	.	.	.	.	.	.	.	.	.	.	.	1	0	0	.	.	.	.	.
CHAMBERLAIN, A. T., 2016a.	.	.	.	.	.	.	.	.	.	.	.	.	.	1	1	0	.	.	.	.	.
CHAMBERLAIN, A. T., 2015.	.	.	.	.	.	.	.	.	.	.	.	.	.	1	1	0	.	.	.	.	.
COLLINS, J., 2014	.	.	.	.	.	.	.	.	.	.	.	.	.	1	0	1	.	.	.	.	.
D'ALESSANDRO, A., 2018.	.	.	.	.	.	.	.	.	.	.	.	.	.	1	1	0	.	.	.	.	.
DEMPSEY, A. F., 2016.	.	.	.	.	.	.	.	.	.	.	.	.	.	1	0	0	.	.	.	.	.
DING, H., 2011.	.	.	.	.	.	.	.	.	.	.	.	.	.	1	0	0	.	.	.	.	.
DITSUNGNOEN, D., 2016.	.	.	.	.	.	.	.	.	.	.	.	.	.	1	1	0	.	.	.	.	.
DLUGACZ, Y., 2012.	19.4	1	12.7	31.1	.	.	.	.	1325	1325	2016	2010	USA	1	0	0	P.Flu	.	HCP recommended vax during preg	No/yes	hcw
DONALDSON, B., 2015.	.	.	.	.	.	.	.	.	.	.	.	.	.	1	0	0	.	.	.	.	.
DREES, M., . 2012.	.	.	.	.	183	79	8	37	307	307	2011	2010	USA	1	1	0	P.Flu	.	.	No/yes	hcw
DREES, M., 2013.	.	.	.	.	.	.	.	.	.	.	.	.	.	1	1	0	.	.	.	.	.
EDMONDS, B. M. T., 2011.	.	.	.	.	.	.	.	.	.	.	.	.	.	1	1	0	.	.	.	.	.
EPPES, C., 2013.	.	.	.	.	.	.	.	.	.	.	.	.	.	1	0	0	.	.	.	.	.
FABRY, P., 2011.	.	.	.	.	.	.	.	.	.	.	.	.	.	1	1	0	.	.	.	.	.
FISHER, B. M., 2011.	.	.	.	.	.	.	.	.	.	.	.	.	.	0	0	0	.	.	.	.	.
FLEMING, J. A., 2018.	.	.	.	.	.	.	.	.	.	.	.	.	.	0	0	0	.	.	.	.	.
FRIDMAN, D., 2011.	.	.	.	.	.	.	.	.	.	.	.	.	.	1	1	0	.	.	.	.	.
GAUDELUS, J., 2016.	.	.	.	.	.	.	.	.	.	.	.	.	.	1	0	0	.	.	.	.	.
GAULD, N. J., 2016.	.	.	.	.	.	.	.	.	.	.	.	.	.	1	0	1	.	.	.	.	.
GOLDFARB, I., 2011.	.	.	.	.	.	.	.	.	.	.	.	.	.	0	0	0	.	.	.	.	.
GORMAN, J. R., 2012.	3.06	1	1.27	7.38	.	.	.	.	199	199	2012	2010 - 11	USA/Canada	1	0	0	S.Flu	.	Number of times doctor reminded about flu shot	Never/one or more times	hcw
GUL, R., BIBI, S., 2016.	.	.	.	.	.	.	.	.	.	.	.	.	.	0	0	0	.	.	.	.	.
HALLISSEY, R., 2018.	.	.	.	.	.	.	.	.	.	.	.	.	.	0	0	0	.	.	.	.	.
HALPERIN, B. A., 2014.	.	.	.	.	.	.	.	.	.	.	.	.	.	1	1	0	.	.	.	.	.
HASNAIN, S. & SHEIKH, N. H. 2007.	.	.	.	.	.	.	.	.	.	.	.	.	.	1	0	0	.	.	.	.	.
HASSAN, A. M., 2016.	.	.	.	.	.	.	.	.	.	.	.	.	.	0	0	0	.	.	.	.	.
HAYLES, 2015 .	.	.	.	.	.	.	.	.	.	.	.	.	.	1	0	0	.	.	.	.	.
HEALY, C. M., 2015b.	.	.	.	.	.	.	.	.	.	.	.	.	.	1	0	0	.	.	.	.	.
HENNINGER, M. L., 2015.	3.14	1	1.99	4.96	.	.	.	.	1105	1105	2015	2010 - 11	USA	1	1	0	S.Flu	.	Provider recommendation	No/yes	hcw
HENNINGER, M., 2013.	.	.	.	.	141	147	111	153	552	552	2013	2010 - 11	USA	1	1	0	S.Flu	.	My primary care provider recommended a flu shot	Agree or strongly agree/disagree or strongly disagree or neutral	hcw
HILL, L., 2018.	.	.	.	.	.	.	.	.	.	.	.	.	.	0	0	0	.	.	.	.	.
HONARVAR, B., 2012.	.	.	.	.	.	.	.	.	.	.	.	.	.	1	0	0	.	.	.	.	.
HU, Y., WANG, Y., 2017.	.	.	.	.	.	.	.	.	.	.	.	.	.	1	1	0	.	.	.	.	.
JADOON, A., 2016.	.	.	.	.	.	.	.	.	.	.	.	.	.	0	0	0	.	.	.	.	.
KANG, H., 2015.	.	.	.	.	.	.	.	.	.	.	.	.	.	1	0	0	.	.	.	.	.
KAY, M. K., 2012.	.	.	.	.	3063	695	81	193	4205	4205	2012	2009-2010	USA	1	0	0	P.Flu	.	Had vaccine recommended by provider	Yes/No	hcw
KFOURI, R. D. A. & RICHTMANN, R. 2013.	.	.	.	.	.	.	.	.	.	.	.	.	.	0	0	0	.	.	.	.	.
KHAN, A. A., 2015.	.	.	.	.	.	.	.	.	.	.	.	.	.	1	0	0	.	.	.	.	.
KHARBANDA, E. O., 2011.	.	.	.	.	.	.	.	.	.	.	.	.	.	1	0	1	.	.	.	.	.
KOUASSI, D. P., 2012.	.	.	.	.	.	.	.	.	.	.	.	.	.	1	1	0	.	.	.	.	.
KOUL, P. A., 2014.	.	.	.	.	.	.	.	.	.	.	.	.	.	0	0	0	.	.	.	.	.
KRISHNASWAMY, S., 2018.	9.9	1	4.6	21.3	.	.	.	.	537	537	2018	2016	Australia	1	0	0	Pertussis	.	HCP recommended dTpa vax	No/yes	hcw
KRISHNASWAMY, S., 2018.	29.6	1	15.8	55.6	.	.	.	.	537	537	2018	2016	Australia	1	0	0	S.Flu	.	HCP recommended Flu vax	No/yes	hcw
KRISS, J. L., 2018.	.	.	.	.	.	.	.	.	.	.	.	.	.	1	1	0	.	.	.	.	.
LARSON WILLIAMS, A., 2018.	.	.	.	.	.	.	.	.	.	.	.	.	.	1	0	1	.	.	.	.	.
LAU, J. T. F., 2010.	15.91	1	6.23	40.64	.	.	.	.	568	568	2010	2005 - 06	Hong Kong	1	1	0	S.Flu	.	Recommendation from HCP	No/yes	hcw
LOHINIVA, A.-L., 2014.	.	.	.	.	.	.	.	.	.	.	.	.	.	1	0	1	.	.	.	.	.
LOHM, D., 2014.	.	.	.	.	.	.	.	.	.	.	.	.	.	1	0	1	.	.	.	.	.
LOTTER, K., 2018.	12.1	1	5.1	66.7	.	.	.	.	100	100	2018	2015	Australia	1	1	0	S.Flu	.	Recommended vax by HCP	No/yes	hcw
LOTTER, K., 2018.	11.3	1	3.7	34.5	.	.	.	.	100	100	2018	2015	Australia	1	1	0	Pertussis	.	Recommended vax by HCP	No/yes	hcw
LOUBET, P., 2016.	7.8	1	3.0	17.1	.	.	.	.	153	153	2016	2014 - 15	France	1	1	0	S.Flu	.	Clinician recommendation	No/yes	hcw
LYNCH, M. M., 2012.	.	.	.	.	.	.	.	.	.	.	.	.	.	1	0	1	.	.	.	.	.
MACDOUGALL, D. M., 2016.	.	.	.	.	.	.	.	.	.	.	.	.	.	1	0	0	.	.	.	.	.
MAHER, L., 2013.	41.89	1	20.68	84.86	.	.	.	.	462	462	2013	2012	Australia	1	1	0	S.Flu	.	Provider recommendation received	No/yes	hcw
MAISA, A., 2018.	.	.	.	.	.	.	.	.	.	.	.	.	.	1	0	1	.	.	.	.	.
MAK, 2015.	11.1	1	7.9	15.5	.	.	.	.	831	831	2015	2012 - 13	Australia	1	1	0	S.Flu	.	ANC provider advise	No/yes	hcw
MAK, D. B., 2018.	33.34	0	15.15	73.38	.	.	.	.	424	424	2018	2015	Australia	1	1	0	S.Flu	.	Recommendation from HCP	No/yes	hcw
MARSH, H., 2014.	.	.	.	.	.	.	.	.	.	.	.	.	.	1	0	1	.	.	.	.	.
MAURICI, M., 2016.	.	.	.	.	0.5	3	0.5	306	309	309	2016	2013	Italy	0	0	0	S.Flu	.	HCP recommendation during preg	No/yes	hcw
MAYET, A. Y., 2017.	.	.	.	.	.	.	.	.	.	.	.	.	.	1	1	0	.	.	.	.	.
MCCARTHY, E. A., 2012.	.	.	.	.	.	.	.	.	.	.	.	.	.	1	0	0	.	.	.	.	.
MCCARTHY, E. A., 2015a.	.	.	.	.	.	.	.	.	.	.	.	.	.	1	0	0	.	.	.	.	.
MCQUAID, F., 2016c.	.	.	.	.	.	.	.	.	.	.	.	.	.	1	0	1	.	.	.	.	.
MCQUAID, F., 2018.	.	.	.	.	.	.	.	.	.	.	.	.	.	1	0	0	.	.	.	.	.
MEHARRY, P., 2013.	.	.	.	.	.	.	.	.	.	.	.	.	.	1	0	1	.	.	.	.	.
MOHAMMED, H., 2018.	2.81	1	1.19	6.68	.	.	.	.	180	180	2018	2014 - 16	Australia	1	1	0	S.Flu	.	Provider recommendation received	No/yes	hcw
NAPOLITANO, F., 2017.	.	.	.	.	.	.	.	.	.	.	.	.	.	1	1	0	.	.	.	.	.
O'GRADY, 2015.	.	.	.	.	.	.	.	.	.	.	.	.	.	0	0	0	.	.	.	.	.
O'SHEA, A., 2018.	.	.	.	.	.	.	.	.	.	.	.	.	.	1	0	1	.	.	.	.	.
OZER, A., 2010.	.	.	.	.	.	.	.	.	.	.	.	.	.	1	0	0	.	.	.	.	.
PUCHALSKI, S. 2014.	.	.	.	.	.	.	.	.	.	.	.	.	.	1	0	0	.	.	.	.	.
REGAN, A. K., 2016.	.	.	.	.	.	.	.	.	.	.	.	.	.	1	1	0	.	.	.	.	.
RICHUN, L., 2018.	.	.	.	.	.	.	.	.	.	.	.	.	.	1	0	1	.	.	.	.	.
SAKAGUCHI, S., 2011.	.	.	.	.	.	.	.	.	.	.	.	.	.	1	0	0	.	.	.	.	.
SCHINDLER, M., 2012.	.	.	.	.	.	.	.	.	.	.	.	.	.	1	0	1	.	.	.	.	.
SIDDIQUI, M., 2017.	.	.	.	.	.	.	.	.	.	.	.	.	.	1	0	0	.	.	.	.	.
SONG, Y., 2017.	.	.	.	.	0.5	67	0.5	1606	1673	1673	2017	2012-14	China	0	0	0	S.Flu	.	receiving a HCW recommendation	yes/no	hcw
STARK, 2016.	.	.	.	.	.	.	.	.	.	.	.	.	.	1	1	0	.	.	.	.	.
STEELFISHER, G. K., 2011.	.	.	.	.	166	88	47	213	514	514	2011	2010	USA	1	0	0	P.Flu	.	Vaccine recommendation from HCP	no/yes	hcw
STRASSBERG, E. R., 2018.	.	.	.	.	.	.	.	.	.	.	.	.	.	1	0	0	.	.	.	.	.
TAKSDAL, S. E., 2013.	15.59	1	6.06	40.09	.	.	.	.	416	416	2013	2012	Australia	1	1	0	S.Flu	.	HCP recommended vax during preg	No/yes	hcw
TARRANT, M., 2013.	.	.	.	.	6	155	28	358	549	547	2013	2010	Hong Kong	1	1	0	P.Flu	.	Advised by HCP to receive vax	No/yes	hcw
TONG, A., 2008.	32.3	1	10.4	100.0	.	.	.	.	185	185	2008	2003 - 04	Canada	1	1	0	S.Flu	.	HCP recommended vax during preg	No/yes	hcw
TUELLS, J., 2018.	.	.	.	.	.	.	.	.	.	.	.	.	.	1	1	0	.	.	.	.	.
UGEZU, C. 2018.	.	.	.	.	.	.	.	.	.	.	.	.	.	1	0	0	.	.	.	.	.
VAN LIER, A., 2012.	.	.	.	.	.	.	.	.	.	.	.	.	.	1	0	0	.	.	.	.	.
VARAN, A. K., 2014.	.	.	.	.	.	.	.	.	.	.	.	.	.	1	1	0	.	.	.	.	.
VILA-CANDEL, R., 2016.	.	.	.	.	.	.	.	.	.	.	.	.	.	1	0	0	.	.	.	.	.
WHITE, S. W., 2010.	.	.	.	.	.	.	.	.	.	.	.	.	.	0	0	0	.	.	.	.	.
WILCOX, C. R. 2018.	.	.	.	.	.	.	.	.	.	.	.	.	.	1	0	0	.	.	.	.	.
WILEY, K. E., 2015.	.	.	.	.	.	.	.	.	.	.	.	.	.	1	0	1	.	.	.	.	.
WILEY, K. E., 2013.	20.0	1	10.9	36.9	.	.	.	.	815	815	2013	2011	Australia	1	0	0	S.Flu	.	HCP recommendation during preg	No/yes	hcw
WILEY, K. E., 2013.	.	.	.	.	.	.	.	.	.	.	.	.	.	1	0	0	.	.	.	.	.
YMBA, A. & PERREY, C. 2003.	.	.	.	.	.	.	.	.	.	.	.	.	.	0	0	0	.	.	.	.	.
YUDIN, M. H.,2009.	.	.	.	.	.	.	.	.	.	.	.	.	.	1	0	0	.	.	.	.	.
YUEN, C. Y. S., 2016.	.	.	.	.	.	.	.	.	.	.	.	.	.	1	0	1	.	.	.	.	.
YUEN, C. Y. S., . 2013.	6.30	1	3.19	12.46	.	.	.	.	2822	2822	2013	2011	Hong Kong	1	1	0	S.Flu	.	HCP advised vax	No/yes	hcw
MITRA, J. & MANNA, A. 1997.	.	.	.	.	.	.	.	.	.	.	.	.	.	0	0	0	.	.	.	.	.
SILVERMAN, 2001a.	.	.	.	.	19	0.5	114	109	242	242	2001	2000	USA	0	0	0	S.Flu	.	Recommendation from HCP	No/yes	hcw
WILCOX ET AL 2018 b.	.	.	.	.	.	.	.	.	.	.	.	.	.	0	0	0	.	.	.	.	.

## Sheet: History of Previous vaccination
History of Previous Vaccination and Vaccination Status (primary outcome)
adjusted	lci	uci	e1d1	e1d0	e0d1	e0d0	num_participants	num_respondents	year_published	year_conducted	country	eligible_score	high_score	qualitative	previous vaccine	vaccine	contacted author	exposure_name	comparison	indicator
.	.	.	.	.	.	.	.	.	.	.	.	1	0	0	.	.	.	.	.	.
.	.	.	.	.	.	.	.	.	.	.	.	1	1	0	.	.	.	.	.	.
1	0.5	2.31	.	.	.	.	1303	1303	2018	2018	Nicaragua	1	1	0	S.Flu	S.Flu	.	Previously vax during preg	No/yes	during
.	.	.	.	.	.	.	.	.	.	.	.	0	0	0	.	.	.	.	.	.
1	1.69	15.62	.	.	.	.	198	198	2018	2016	Ireland	1	1	0	S.Flu	S.Flu	.	Vax in previous pregnancy	No/yes	during
.	.	.	.	.	.	.	.	.	.	.	.	1	0	0	.	.	.	.	.	.
.	.	.	.	.	.	.	.	.	.	.	.	1	0	0	.	.	.	.	.	.
.	.	.	.	.	.	.	.	.	.	.	.	0	0	0	.	.	.	.	.	.
.	.	.	27	48	18	162	261	255	2012	2011	Switzerland	1	1	0	S.Flu	S.Flu	.	Received flu vax before this preg	No/yes	anytime
1	1.33	4.24	.	.	.	.	1025	1025	2014	2013	Germany	1	1	0	S.Flu	S.Flu	.	Vax during previous flu season	No/yes	anytime
0	1.01	1.03	.	.	.	.	838	838	2015	2012 - 14	Germany	1	0	0	S.Flu	S.Flu	.	Vax in previous pregnancy	No/yes	during
.	.	.	.	.	.	.	.	.	.	.	.	1	0	0	.	.	.	.	.	.
.	.	.	.	.	.	.	.	.	.	.	.	1	0	1	.	.	.	.	.	.
.	.	.	.	.	.	.	.	.	.	.	.	1	1	0	.	.	.	.	.	.
.	.	.	.	.	.	.	.	.	.	.	.	1	0	0	.	.	.	.	.	.
.	.	.	.	.	.	.	.	.	.	.	.	1	1	0	.	.	.	.	.	.
.	.	.	.	.	.	.	.	.	.	.	.	1	1	0	.	.	.	.	.	.
.	.	.	.	.	.	.	.	.	.	.	.	1	0	1	.	.	.	.	.	.
.	.	.	.	.	.	.	.	.	.	.	.	1	1	0	.	.	.	.	.	.
.	.	.	.	.	.	.	.	.	.	.	.	1	0	0	.	.	.	.	.	.
.	.	.	.	.	.	.	.	.	.	.	.	1	0	0	.	.	.	.	.	.
.	.	.	.	.	.	.	.	.	.	.	.	1	1	0	.	.	.	.	.	.
1	5.8	10.7	.	.	.	.	1325	1325	2012	2010	USA	1	0	0	S.Flu	P.Flu	.	Received seasonal flu vax in the past	No/yes	anytime
.	.	.	.	.	.	.	.	.	.	.	.	1	0	0	.	.	.	.	.	.
.	.	.	63	14	64	63	307	307	2012	2010	USA	1	1	0	S.Flu	P.Flu	.	Vaccinated during prior pregnancy	No/yes	during
.	.	.	.	.	.	.	.	.	.	.	.	1	1	0	.	.	.	.	.	.
.	.	.	.	.	.	.	.	.	.	.	.	1	1	0	.	.	.	.	.	.
.	.	.	41	10	18	16	88	85	2013	2009 - 10	USA	1	0	0	S.Flu	S.Flu	.	Ever had the flu shot before	No/yes	anytime
.	.	.		.	.	.	.	.	.	.	.	1	1	0	.	.	.	.	.	.
.	.	.	.	.	.	.	.	.	.	.	.	0	0	0	.	.	.	.	.	.
.	.	.	.	.	.	.	.	.	.	.	.	0	0	0	.	.	.	.	.	.
.	.	.	18	7	12	98	212	135	2013	2009	USA	1	1	0	S.Flu	P.Flu	.	.	No/Yes	during
.	.	.	.	.	.	.	.	.	.	.	.	1	0	0	.	.	.	.	.	.
.	.	.	.	.	.	.	.	.	.	.	.	1	0	1	.	.	.	.	.	.
.	.	.	.	.	.	.	.	.	.	.	.	0	0	0	.	.	.	.	.	.
.	.	.	101	9	61	28	199	199	2012	2010 - 11	USA/Canada	1	0	0	S.Flu	S.Flu	.	Received flu vax before this preg	No/yes	anytime
.	.	.	.	.	.	.	.	.	.	.	.	0	0	0	.	.	.	.	.	.
.	.	.	.	.	.	.	.	.	.	.	.	0	0	0	.	.	.	.	.	.
.	.	.	.	.	.	.	.	.	.	.	.	1	1	0	.	.	.	.	.	.
.	.	.	.	.	.	.	.	.	.	.	.	1	0	0	.	.	.	.	.	.
.	.	.	.	.	.	.	.	.	.	.	.	0	0	0	.	.	.	.	.	.
.	.	.	.	.	.	.	.	.	.	.	.	1	0	0	.	.	.	.	.	.
.	.	.	.	.	.	.	.	.	.	.	.	1	0	0	.	.	.	.	.	.
.	.	.	.	.	.	.	.	.	.	.	.	1	1	0	.	.	.	.	.	.
.	.	.	.	.	.	.	.	.	.	.	.	1	1	0	.	.	.	.	.	.
.	.	.	.	.	.	.	.	.	.	.	.	0	0	0	.	.	.	.	.	.
.	.	.	.	.	.	.	.	.	.	.	.	1	0	0	.	.	.	.	.	.
.	.	.	.	.	.	.	.	.	.	.	.	1	1	0	.	.	.	.	.	.
.	.	.	.	.	.	.	.	.	.	.	.	0	0	0	.	.	.	.	.	.
.	.	.	.	.	.	.	.	.	.	.	.	1	0	0	.	.	.	.	.	.
.	.	.	.	.	.	.	.	.	.	.	.	1	0	0	.	.	.	.	.	.
.	.	.	.	.	.	.	.	.	.	.	.	0	0	0	.	.	.	.	.	.
.	.	.	.	.	.	.	.	.	.	.	.	1	0	0	.	.	.	.	.	.
.	.	.	.	.	.	.	.	.	.	.	.	1	0	1	.	.	.	.	.	.
.	.	.	.	.	.	.	.	.	.	.	.	1	1	0	.	.	.	.	.	.
.	.	.	.	.	.	.	.	.	.	.	.	0	0	0	.	.	.	.	.	.
1	0.6	2.3	.	.	.	.	537	537	2018	2016	Australia	1	0	0	Pertussis	Pertussis	.	Previous dTpa	No/yes	anytime
1	4.6	15.0	.	.	.	.	537	537	2018	2016	Australia	1	0	0	S.Flu	S.Flu	.	Previous flu vax	No/yes	anytime
.	.	.	.	.	.	.	.	.	.	.	.	1	1	0	.	.	.	.	.	.
.	.	.	.	.	.	.	.	.	.	.	.	1	0	1	.	.	.	.	.	.
.	.	.	.	.	.	.	.	.	.	.	.	1	1	0	.	.	.	.	.	.
.	.	.	.	.	.	.	.	.	.	.	.	1	0	1	.	.	.	.	.	.
.	.	.	.	.	.	.	.	.	.	.	.	1	0	1	.	.	.	.	.	.
.	.	.	.	.	.	.	.	.	.	.	.	1	1	0	.	.	.	.	.	.
.	.	.	.	.	.	.	.	.	.	.	.	1	1	0	.	.	.	.	.	.
.	.	.	.	.	.	.	.	.	.	.	.	1	0	1	.	.	.	.	.	.
.	.	.	.	.	.	.	.	.	.	.	.	1	0	0	.	.	.	.	.	.
.	.	.	.	.	.	.	.	.	.	.	.	1	1	0	.	.	.	.	.	.
.	.	.	.	.	.	.	.	.	.	.	.	1	0	1	.	.	.	.	.	.
.	.	.	.	.	.	.	.	.	.	.	.	1	1	0	.	.	.	.	.	.
.	.	.	.	.	.	.	.	.	.	.	.	1	1	0	.	.	.	.	.	.
.	.	.	.	.	.	.	.	.	.	.	.	1	0	1	.	.	.	.	.	.
.	.	.	.	.	.	.	.	.	.	.	.	0	0	0	.	.	.	.	.	.
.	.	.	.	.	.	.	.	.	.	.	.	1	1	0	.	.	.	.	.	.
.	.	.	.	.	.	.	.	.	.	.	.	1	0	0	.	.	.	.	.	.
.	.	.	.	.	.	.	.	.	.	.	.	1	0	0	.	.	.	.	.	.
.	.	.	.	.	.	.	.	.	.	.	.	1	0	1	.	.	.	.	.	.
.	.	.	.	.	.	.	.	.	.	.	.	1	0	0	.	.	.	.	.	.
.	.	.	.	.	.	.	.	.	.	.	.	1	0	1	.	.	.	.	.	.
.	.	.	.	.	.	.	.	.	.	.	.	1	1	0	.	.	.	.	.	.
.	.	.	.	.	.	.	.	.	.	.	.	1	1	0	.	.	.	.	.	.
.	.	.	.	.	.	.	.	.	.	.	.	0	0	0	.	.	.	.	.	.
.	.	.	.	.	.	.	.	.	.	.	.	1	0	1	.	.	.	.	.	.
.	.	.	.	.	.	.	.	.	.	.	.	1	0	0	.	.	.	.	.	.
.	.	.	.	.	.	.	.	.	.	.	.	1	0	0	.	.	.	.	.	.
.	.	.	.	.	.	.	.	.	.	.	.	1	1	0	.	.	.	.	.	.
.	.	.	.	.	.	.	.	.	.	.	.	1	0	1	.	.	.	.	.	.
.	.	.	.	.	.	.	.	.	.	.	.	1	0	0	.	.	.	.	.	.
.	.	.	.	.	.	.	.	.	.	.	.	1	0	1	.	.	.	.	.	.
.	.	.	.	.	.	.	.	.	.	.	.	1	0	0	.	.	.	.	.	.
.	.	.	.	.	.	.	.	.	.	.	.	0	0	0	.	.	.	.	.	.
.	.	.	.	.	.	.	.	.	.	.	.	1	1	0	.	.	.	.	.	.
.	.	.	149	53	64	247	514	513	2018	2010	USA	1	0	0	S.Flu	P.Flu	.	Received seasonal flu vax in the past	No/yes	anytime
.	.	.	.	.	.	.	.	.	.	.	.	1	0	0	.	.	.	.	.	.
.	.	.	.	.	.	.	.	.	.	.	.	1	1	0	.	.	.	.	.	.
1	0.52	3.21	.	.	.	.	549	549	2013	2010	Hong Kong	1	1	0	S.Flu	P.Flu	.	Received season flu vax before	No/yes	anytime
1	1.04	11.9	.	.	.	.	185	185	2008	2003 - 04	Canada	1	1	0	S.Flu	S.Flu	.	Ever been vaccinated against flu	No/yes	anytime
.	.	.	.	.	.	.	.	.	.	.	.	1	1	0	.	.	.	.	.	.
.	.	.	.	.	.	.	.	.	.	.	.	1	0	0	.	.	.	.	.	.
.	.	.	.	.	.	.	.	.	.	.	.	1	0	0	.	.	.	.	.	.
.	.	.	.	.	.	.	.	.	.	.	.	1	1	0	.	.	.	.	.	.
.	.	.	9	6	91	94	200	200	2016	2014 - 15	Spain	1	0	0	S.Flu	S.Flu	.	Vaccinated in the previous flu season	No/yes	anytime
.	.	.	.	.	.	.	.	.	.	.	.	0	0	0	.	.	.	.	.	.
.	.	.	.	.	.	.	.	.	.	.	.	1	0	0	.	.	.	.	.	.
.	.	.	.	.	.	.	.	.	.	.	.	1	0	1	.	.	.	.	.	.
.	.	.	.	.	.	.	.	.	.	.	.	1	0	0	.	.	.	.	.	.
.	.	.	.	.	.	.	.	.	.	.	.	1	0	0	.	.	.	.	.	.
.	.	.	.	.	.	.	.	.	.	.	.	0	0	0	.	.	.	.	.	.
.	.	.	.	.	.	.	.	.	.	.	.	1	0	0	.	.	.	.	.	.
.	.	.	.	.	.	.	.	.	.	.	.	1	0	1	.	.	.	.	.	.
1	1.25	4.91	.	.	.	.	2822	2822	2013	2011	Hong Kong	1	1	0	S.Flu	S.Flu	.	Received seasonal flu shot before	No/yes	anytime
.	.	.	.	.	.	.	.	.	.	.	.	0	0	0	.	.	.	.	.	.
.	.	.	18	56	1	167	242	242	2001	2000	USA	0	0	0	S.Flu	S.Flu	.	Received flu vax before this preg	No/yes	anytime
.	.	.	.	.	.	.	.	.	.	.	.	0	0	0	.	.	.	.	.	.
1	1.09	3.68	.	.	.	.	218	218	2014	2013	Korea	.	.	0	S.Flu	S.Flu	.	Influenza vax in previous year	No/yes	anytime

## Sheet: Awareness and Information - Int
Awareness and Information and Intention to vaccinate (secondary outcome)
STUDY	or	adjusted	lci	uci	e1d1	e1d0	e0d1	e0d0	year_published	year_conducted	num_participants	num_respondents	country	eligible_score	high_score	qualitative	vaccine	exposure_name	comparison_group	remarks	indicator
AGRICOLA, E., 2016	.	.	.	.	.	.	.	.	.	.	.	.	.	1	1	0	.	.	.	Association between exposure and outcome not examined	.
BEIGI, R. H., 2009.	.	.	.	.	.	.	.	.	.	.	.	.	.	1	0	0	.	.	.	Association between exposure and outcome not examined	.
BEN NATAN, M., 2017.	.	.	.	.	.	.	.	.	.	.	.	.	.	1	0	0	.	.	.	No proportions listed, linear regression used to examine associations, contact author?	.
BETTINGER, J. A., 2016.	.	.	.	.	.	.	.	.	.	.	.	.	.	0	0	0	.	.	.	Mostly qualitative, associations between exposure and outcome not examined	.
CAMPBELL, H., 2015.	.	.	.	.	.	.	.	.	.	.	.	.	.	1	0	0	.	.	.	Associations between exposures and outcome not examine, only reasons for non-acceptance listed	.
CHAMBERLAIN, A. T., 2015.	.	.	.	.	.	.	.	.	.	.	.	.	.	1	1	0	.	.	.	Exposure not assessed	.
D'ALESSANDRO, A., 2018.	.	.	.	.	.	.	.	.	.	.	.	.	.	1	1	0	.	.	.	Need of additional information about vax during preg assessed, only OR presented,no proportions	.
DEMPSEY, A. F., 2016.	.	.	.	.	242	13	17	3	2016	2014	275	275	USA	1	0	0	Pertussis	Felt I had enough info about Tdap vax to decide about it	Strongly agree or agree/disagree or strongly disagree	.	informed
DITSUNGNOEN, D., 2016.	.	.	.	.	.	.	.	.	.	.	.	.	.	1	1	0	.	.	.	Exposure not assessed	.
EDMONDS, B. M. T., 2011.	.	.	.	.	.	.	.	.	.	.	.	.	.	1	1	0	.	.	.	Exposure not assessed	.
HU, Y., WANG, Y., 2017	.	.	.	.	.	.	.	.	.	.	.	.	.	1	1	0	.	.	.	Exposure not assessed	.
KHAN, A. A., 2015.	.	.	.	.	238	35	1	0.5	2015	2013	283	274	Pakistan	1	0	0	S.Flu	Ever heard of influenza	no/yes	.	general
KHAN, A. A., 2015.	24.28	0	9.88	59.68	.	.	.	.	2015	2013	283	271	Pakistan	1	0	0	S.Flu	Preg women should get flu vax	no/yes	.	policy
KOUASSI, D. P., 2012.	.	.	.	.	.	.	.	.	.	.	.	.	.	1	1	0	.	.	.	Associations between exposures and outcome not examined	.
NAPOLITANO, F., 2017.	.	.	.	.	.	.	.	.	.	.	.	.	.	1	1	0	.	.	.	Associations between exposure and outcome not assessed	.
SIDDIQUI, M., 2017.	3.39	0	1.66	6.83	.	.	.	.	2017	2013	259	259	Pakistan	1	0	0	Pertussis	Ever heard of whooping cough	no/yes	.	general
SIDDIQUI, M., 2017.	22.94	0	10.37	50.73	.	.	.	.	2017	2013	259	257	Pakistan	1	0	0	Pertussis	Pregnant women should get pertussis vax	no/yes	.	policy
STRASSBERG, E. R., 2018.	.	.	.	.	.	.	.	.	.	.	.	.	.	1	0	0	.	.	.	Association between exposure and outcome not examined	.
VARAN, A. K., 2014.	3.21	1	1.47	7.01	.	.	.	.	2014	2012	387	332	Mexico	1	1	0	Pertussis	Ever heard of pertussis/whooping cough	no/yes	.	general
WILEY, K. E., 2013.	.	.	.	.	.	.	.	.	.	.	.	.	.	1	0	0	.	.	.	.	.

[truncated: 7 more sheets: Disease Severity - Intention, Disease susceptibility - intent, Vaccine side effect - intention, Vaccine harm intention vaccinat, Benefit of vaccinate - Intentio, HCW Rec - Intention to vaccinat, Personal History of vacc- Inten]
